# Supplementary material for: 4-[1-(4-Hy­droxy-3-meth­oxy­benz­yl)-1H-benzimidazol-2-yl]-2-meth­oxy­phenol
Source: Acta Crystallogr Sect E Struct Rep Online. 2011 Oct 29;67(Pt 11):o3087. doi: 10.1107/S1600536811043935 (PMC3247474; doi:10.1107/S1600536811043935)
Supplement: Supplementary file 1 [file e-67-o3087-sup1.cif]

##############################################################################
#                                                                            #
# This CIF contains the data in a paper accepted for publication in          #
# Acta Crystallographica Section E. It conforms to the requirements of       #
# Notes for Authors for Acta Crystallographica Section E, and has been       #
# peer reviewed under the auspices of the IUCr Commission on Journals.       #
#                                                                            #
# Full details of the Crystallographic Information File format               #
# are given in the paper "The Crystallographic Information File (CIF):       #
# a New Standard Archive File for Crystallography" by S. R. Hall, F. H.      #
# Allen and I. D. Brown [Acta Cryst. (1991), A47, 655-685].                  #
#                                                                            #
# The current version of the core CIF dictionary is obtainable from          #
# ftp://ftp.iucr.org/pub/cif_core.dic.                                       #
#                                                                            #
# Software is freely available for graphical display of the structure(s)     #
# in this CIF. For information consult the CIF software page                 #
# http://www.iucr.org/resources/cif/software.                                #
#                                                                            #
# This file may be used for bona fide research purposes within the           #
# scientific community so long as proper attribution is given to the journal # 
# article from which it was obtained.                                        #
#                                                                            #
##############################################################################
data_global
_audit_creation_method     'form.cif (version 2.0)'
_journal_data_validation_number     ?
_journal_date_recd_electronic     2011-10-17
_journal_date_accepted     2011-10-23
_journal_name_full     'Acta Crystallographica, Section E'
_journal_year     2011
_journal_volume     67
_journal_issue     11
_journal_page_first     o3087
_journal_page_last     o3087
_journal_paper_category     QO
_journal_coeditor_code     LH5356
_publ_contact_author_name     'Prof. Xiao, Zuo-an'
_publ_contact_author_address
;
      School of Chemical Engineering and Food Science
      Xiangfan University
      Xiangfan 441053
      People's Republic of China
;
_publ_contact_author_email     'blueice8250@yahoo.com.cn'
_publ_contact_author_fax     ?
_publ_contact_author_phone     '0086-0710-3592609'
_publ_section_title
;
4-[1-(4-Hydroxy-3-methoxybenzyl)-1<i>H</i>-benzimidazol-2-yl]-2-methoxyphenol
;
loop_
    _publ_author_name
    _publ_author_address
    'Xiao, Zuo-an'
;     School of Chemical Engineering and Food Science
      Xiangfan University
      Xiangfan 441053
      People's Republic of China
;
    'Gao, Tao'
;     School of Chemical Engineering and Food Science
      Xiangfan University
      Xiangfan 441053
      People's Republic of China
;
    'Huang, Fa-jun'
;     School of Chemical Engineering and Food Science
      Xiangfan University
      Xiangfan 441053
      People's Republic of China
;
    'Jiang, Ting-ting'
;     School of Chemical Engineering and Food Science
      Xiangfan University
      Xiangfan 441053
      People's Republic of China
;
data_I
_audit_creation_method     SHELXL-97
_chemical_name_systematic
;
4-[1-(4-Hydroxy-3-methoxybenzyl)-1<i>H</i>-benzimidazol-2-yl]-2-methoxyphenol
;
_chemical_name_common     ?
_chemical_formula_moiety     'C22 H20 N2 O4'
_chemical_formula_sum     'C22 H20 N2 O4'
_chemical_formula_iupac     'C22 H20 N2 O4'
_chemical_formula_weight     376.40
_chemical_melting_point     ?
_symmetry_cell_setting     monoclinic
_symmetry_space_group_name_H-M     'P 21/c'
_symmetry_space_group_name_Hall     '-P 2ybc'
loop_
    _symmetry_equiv_pos_as_xyz
    'x, y, z'
    '-x, y+1/2, -z+1/2'
    '-x, -y, -z'
    'x, -y-1/2, z-1/2'
_cell_length_a     7.9717(9)
_cell_length_b     16.4327(19)
_cell_length_c     14.3560(16)
_cell_angle_alpha     90.00
_cell_angle_beta     95.133(2)
_cell_angle_gamma     90.00
_cell_volume     1873.0(4)
_cell_formula_units_Z     4
_cell_measurement_reflns_used     5118
_cell_measurement_theta_min     2.48
_cell_measurement_theta_max     27.74
_cell_measurement_temperature     298(2)
_exptl_crystal_description     block
_exptl_crystal_colour     yellow
_exptl_crystal_size_max     0.20
_exptl_crystal_size_mid     0.20
_exptl_crystal_size_min     0.20
_exptl_crystal_density_diffrn     1.335
_exptl_crystal_density_meas     ?
_exptl_crystal_density_method     'not measured'
_exptl_crystal_F_000     792
_exptl_absorpt_coefficient_mu     0.093
_exptl_absorpt_correction_type     multi-scan
_exptl_absorpt_process_details     '(SADABS; Sheldrick, 1996)'
_exptl_absorpt_correction_T_min     0.9660
_exptl_absorpt_correction_T_max     0.9828
_exptl_special_details
;
;
_diffrn_ambient_temperature     298(2)
_diffrn_radiation_type     MoK\a
_diffrn_radiation_wavelength     0.71073
_diffrn_radiation_source     'fine-focus sealed tube'
_diffrn_radiation_monochromator     graphite
_diffrn_measurement_device_type     'Bruker SMART CCD'
_diffrn_measurement_method     '\f and \w'
_diffrn_detector_area_resol_mean     ?
_diffrn_reflns_number     14067
_diffrn_reflns_av_R_equivalents     0.0641
_diffrn_reflns_av_sigmaI/netI     0.0432
_diffrn_reflns_theta_min     1.89
_diffrn_reflns_theta_max     28.30
_diffrn_reflns_theta_full     28.30
_diffrn_measured_fraction_theta_max     0.992
_diffrn_measured_fraction_theta_full     0.992
_diffrn_reflns_limit_h_min     -10
_diffrn_reflns_limit_h_max     9
_diffrn_reflns_limit_k_min     -21
_diffrn_reflns_limit_k_max     21
_diffrn_reflns_limit_l_min     -17
_diffrn_reflns_limit_l_max     19
_diffrn_standards_number     ?
_diffrn_standards_interval_count     ?
_diffrn_standards_interval_time     ?
_diffrn_standards_decay_%     ?
_refine_special_details
;
Refinement of <i>F</i>^2^ against ALL reflections. The weighted <i>R</i>-factor
<i>wR</i> and goodness of fit <i>S</i> are based on <i>F</i>^2^, conventional
<i>R</i>-factors <i>R</i> are based on <i>F</i>, with <i>F</i> set to zero for
negative <i>F</i>^2^. The threshold expression of <i>F</i>^2^ >
\s(<i>F</i>^2^) is used only for calculating <i>R</i>-factors(gt) <i>etc</i>.
and is not relevant to the choice of reflections for refinement.
<i>R</i>-factors based on <i>F</i>^2^ are statistically about twice as large
as those based on <i>F</i>, and <i>R</i>- factors based on ALL data will be
even larger.
;
_reflns_number_total     4625
_reflns_number_gt     3718
_reflns_threshold_expression     I>2\s(I)
_refine_ls_structure_factor_coef     Fsqd
_refine_ls_matrix_type     full
_refine_ls_R_factor_all     0.0708
_refine_ls_R_factor_gt     0.0579
_refine_ls_wR_factor_gt     0.1455
_refine_ls_wR_factor_ref     0.1544
_refine_ls_goodness_of_fit_ref     1.058
_refine_ls_restrained_S_all     1.058
_refine_ls_number_reflns     4625
_refine_ls_number_parameters     261
_refine_ls_number_restraints     0
_refine_ls_hydrogen_treatment     mixed
_refine_ls_weighting_scheme     calc
_refine_ls_weighting_details
         'calc w=1/[\s^2^(Fo^2^)+(0.0713P)^2^+0.3997P] where P=(Fo^2^+2Fc^2^)/3'
_atom_sites_solution_hydrogens     geom
_atom_sites_solution_primary     direct
_atom_sites_solution_secondary     difmap
_refine_ls_shift/su_max     0.001
_refine_ls_shift/su_mean     0.000
_refine_diff_density_max     0.304
_refine_diff_density_min     -0.225
_refine_ls_extinction_method     none
_refine_ls_extinction_coef     ?
loop_
    _atom_type_symbol
    _atom_type_description
    _atom_type_scat_dispersion_real
    _atom_type_scat_dispersion_imag
    _atom_type_scat_source
    'C' 'C' 0.0033 0.0016
                         'International Tables Vol C Tables 4.2.6.8 and 6.1.1.4'
    'H' 'H' 0.0000 0.0000
                         'International Tables Vol C Tables 4.2.6.8 and 6.1.1.4'
    'N' 'N' 0.0061 0.0033
                         'International Tables Vol C Tables 4.2.6.8 and 6.1.1.4'
    'O' 'O' 0.0106 0.0060
                         'International Tables Vol C Tables 4.2.6.8 and 6.1.1.4'
_computing_data_collection     'SMART (Bruker, 2001)'
_computing_cell_refinement     'SAINT (Bruker, 2001)'
_computing_data_reduction     'SAINT (Bruker, 2001)'
_computing_structure_solution     'SHELXS97 (Sheldrick, 2008)'
_computing_structure_refinement     'SHELXL97 (Sheldrick, 2008)'
_computing_molecular_graphics     'PLATON (Spek, 2009)'
_computing_publication_material     'SHELXTL (Sheldrick, 2008)'
loop_
    _atom_site_type_symbol
    _atom_site_label
    _atom_site_fract_x
    _atom_site_fract_y
    _atom_site_fract_z
    _atom_site_U_iso_or_equiv
    _atom_site_adp_type
    _atom_site_calc_flag
    _atom_site_refinement_flags
    _atom_site_occupancy
    _atom_site_symmetry_multiplicity
    _atom_site_disorder_assembly
    _atom_site_disorder_group
    C C1 0.6594(2) 0.37261(10) 0.41671(11) 0.0434(4) Uani d . 1 1 . .
    C C2 0.4947(2) 0.34793(10) 0.39288(11) 0.0402(4) Uani d . 1 1 . .
    C C3 0.3707(3) 0.40430(12) 0.36173(13) 0.0558(5) Uani d . 1 1 . .
    H H3 0.2600 0.3884 0.3457 0.067 Uiso calc R 1 1 . .
    C C4 0.4192(4) 0.48403(13) 0.35583(16) 0.0709(7) Uani d . 1 1 . .
    H H4 0.3397 0.5228 0.3348 0.085 Uiso calc R 1 1 . .
    C C5 0.5838(4) 0.50832(13) 0.38041(17) 0.0763(7) Uani d . 1 1 . .
    H H5 0.6112 0.5631 0.3757 0.092 Uiso calc R 1 1 . .
    C C6 0.7085(3) 0.45372(12) 0.41172(15) 0.0635(6) Uani d . 1 1 . .
    H H6 0.8186 0.4702 0.4285 0.076 Uiso calc R 1 1 . .
    C C7 0.63537(19) 0.23907(9) 0.43023(10) 0.0346(3) Uani d . 1 1 . .
    C C8 0.67801(19) 0.15292(9) 0.44647(10) 0.0358(3) Uani d . 1 1 . .
    C C9 0.6102(2) 0.09509(10) 0.38356(11) 0.0414(4) Uani d . 1 1 . .
    H H9 0.5444 0.1114 0.3301 0.050 Uiso calc R 1 1 . .
    C C10 0.6401(2) 0.01332(10) 0.40007(12) 0.0448(4) Uani d . 1 1 . .
    H H10 0.5953 -0.0251 0.3572 0.054 Uiso calc R 1 1 . .
    C C11 0.7358(2) -0.01188(10) 0.47960(11) 0.0398(4) Uani d . 1 1 . .
    C C12 0.8042(2) 0.04607(10) 0.54392(11) 0.0378(4) Uani d . 1 1 . .
    C C13 0.7768(2) 0.12775(10) 0.52693(11) 0.0380(4) Uani d . 1 1 . .
    H H13 0.8239 0.1662 0.5690 0.046 Uiso calc R 1 1 . .
    C C14 0.9622(3) 0.06781(14) 0.69039(15) 0.0690(6) Uani d . 1 1 . .
    H H14A 1.0387 0.1045 0.6640 0.104 Uiso calc R 1 1 . .
    H H14B 1.0213 0.0374 0.7402 0.104 Uiso calc R 1 1 . .
    H H14C 0.8729 0.0983 0.7145 0.104 Uiso calc R 1 1 . .
    C C15 0.9316(2) 0.29712(12) 0.45926(12) 0.0464(4) Uani d . 1 1 . .
    H H15A 0.9819 0.3390 0.4232 0.056 Uiso calc R 1 1 . .
    H H15B 0.9686 0.2449 0.4371 0.056 Uiso calc R 1 1 . .
    C C16 0.9974(2) 0.30661(9) 0.56100(11) 0.0378(4) Uani d . 1 1 . .
    C C17 1.1623(2) 0.28316(10) 0.58622(11) 0.0388(4) Uani d . 1 1 . .
    H H17 1.2285 0.2639 0.5409 0.047 Uiso calc R 1 1 . .
    C C18 1.2289(2) 0.28829(10) 0.67832(11) 0.0378(3) Uani d . 1 1 . .
    C C19 1.1305(2) 0.31602(9) 0.74762(11) 0.0366(3) Uani d . 1 1 . .
    C C20 0.9677(2) 0.34072(12) 0.72206(12) 0.0474(4) Uani d . 1 1 . .
    H H20 0.9015 0.3604 0.7672 0.057 Uiso calc R 1 1 . .
    C C21 0.9017(2) 0.33641(12) 0.62925(13) 0.0480(4) Uani d . 1 1 . .
    H H21 0.7920 0.3538 0.6128 0.058 Uiso calc R 1 1 . .
    C C22 1.4913(2) 0.22847(16) 0.65140(15) 0.0648(6) Uani d . 1 1 . .
    H H22A 1.4335 0.1811 0.6261 0.097 Uiso calc R 1 1 . .
    H H22B 1.5945 0.2124 0.6861 0.097 Uiso calc R 1 1 . .
    H H22C 1.5159 0.2640 0.6013 0.097 Uiso calc R 1 1 . .
    N N1 0.74880(17) 0.30206(8) 0.44092(10) 0.0397(3) Uani d . 1 1 . .
    N N2 0.48213(17) 0.26436(8) 0.40272(9) 0.0383(3) Uani d . 1 1 . .
    O O1 0.76267(19) -0.09254(7) 0.49438(9) 0.0544(4) Uani d . 1 1 . .
    H H1A 0.804(3) -0.1004(16) 0.550(2) 0.082 Uiso d . 1 1 . .
    O O2 0.89395(17) 0.01375(7) 0.62064(9) 0.0531(3) Uani d . 1 1 . .
    O O3 1.38974(16) 0.26905(11) 0.71051(9) 0.0636(4) Uani d . 1 1 . .
    O O4 1.19250(16) 0.31888(8) 0.83918(8) 0.0454(3) Uani d . 1 1 . .
    H H4A 1.291(3) 0.2940(14) 0.8496(17) 0.068 Uiso d . 1 1 . .
loop_
    _atom_site_aniso_label
    _atom_site_aniso_U_11
    _atom_site_aniso_U_22
    _atom_site_aniso_U_33
    _atom_site_aniso_U_12
    _atom_site_aniso_U_13
    _atom_site_aniso_U_23
    C1 0.0577(10) 0.0391(9) 0.0322(8) 0.0003(7) -0.0019(7) -0.0008(6)
    C2 0.0504(9) 0.0387(8) 0.0303(7) 0.0052(7) -0.0021(6) -0.0002(6)
    C3 0.0647(12) 0.0525(11) 0.0487(10) 0.0180(9) -0.0039(9) 0.0068(8)
    C4 0.1036(19) 0.0459(11) 0.0609(13) 0.0260(12) -0.0050(12) 0.0066(9)
    C5 0.128(2) 0.0345(10) 0.0656(14) 0.0008(12) 0.0037(14) 0.0063(9)
    C6 0.0835(15) 0.0465(11) 0.0597(12) -0.0137(10) 0.0017(11) -0.0027(9)
    C7 0.0386(8) 0.0384(8) 0.0260(7) 0.0014(6) -0.0018(6) -0.0012(6)
    C8 0.0375(8) 0.0373(8) 0.0319(7) 0.0048(6) -0.0003(6) 0.0000(6)
    C9 0.0462(9) 0.0437(9) 0.0324(8) 0.0032(7) -0.0064(6) 0.0004(6)
    C10 0.0551(10) 0.0415(9) 0.0362(8) -0.0009(7) -0.0046(7) -0.0055(7)
    C11 0.0469(9) 0.0351(8) 0.0375(8) 0.0044(7) 0.0043(7) 0.0005(6)
    C12 0.0388(8) 0.0420(8) 0.0317(8) 0.0055(6) -0.0017(6) 0.0027(6)
    C13 0.0409(9) 0.0385(8) 0.0337(8) 0.0038(6) -0.0030(6) -0.0031(6)
    C14 0.0909(16) 0.0644(13) 0.0461(11) 0.0108(11) -0.0258(11) 0.0005(9)
    C15 0.0391(9) 0.0624(11) 0.0371(9) -0.0039(7) 0.0004(7) -0.0058(8)
    C16 0.0365(8) 0.0377(8) 0.0382(8) -0.0044(6) -0.0021(6) -0.0050(6)
    C17 0.0375(8) 0.0442(9) 0.0349(8) -0.0002(7) 0.0043(6) -0.0060(6)
    C18 0.0344(8) 0.0421(8) 0.0365(8) 0.0009(6) 0.0006(6) -0.0033(6)
    C19 0.0401(8) 0.0342(8) 0.0353(8) -0.0015(6) 0.0018(6) -0.0065(6)
    C20 0.0415(9) 0.0594(11) 0.0414(9) 0.0091(8) 0.0049(7) -0.0131(8)
    C21 0.0344(8) 0.0615(11) 0.0469(10) 0.0080(8) -0.0029(7) -0.0096(8)
    C22 0.0434(11) 0.0933(16) 0.0573(12) 0.0176(10) 0.0016(9) -0.0170(11)
    N1 0.0397(7) 0.0421(7) 0.0359(7) -0.0014(5) -0.0052(5) -0.0024(5)
    N2 0.0401(7) 0.0391(7) 0.0341(7) 0.0040(5) -0.0048(5) 0.0033(5)
    O1 0.0800(10) 0.0352(6) 0.0460(7) 0.0036(6) -0.0051(7) 0.0024(5)
    O2 0.0673(8) 0.0450(7) 0.0432(7) 0.0066(6) -0.0160(6) 0.0057(5)
    O3 0.0439(7) 0.1088(12) 0.0369(7) 0.0244(7) -0.0025(5) -0.0126(7)
    O4 0.0447(7) 0.0573(8) 0.0335(6) 0.0082(5) 0.0000(5) -0.0089(5)
_geom_special_details
;
All e.s.d.'s (except the e.s.d. in the dihedral angle between two l.s. planes)
are estimated using the full covariance matrix. The cell e.s.d.'s are taken
into account individually in the estimation of e.s.d.'s in distances, angles
and torsion angles; correlations between e.s.d.'s in cell parameters are only
used when they are defined by crystal symmetry. An approximate (isotropic)
treatment of cell e.s.d.'s is used for estimating e.s.d.'s involving l.s.
planes.
;
loop_
    _geom_bond_atom_site_label_1
    _geom_bond_atom_site_label_2
    _geom_bond_site_symmetry_2
    _geom_bond_distance
    _geom_bond_publ_flag
    C1 C2 . 1.388(2) ?
    C1 N1 . 1.389(2) ?
    C1 C6 . 1.393(3) ?
    C2 N2 . 1.385(2) ?
    C2 C3 . 1.398(2) ?
    C3 C4 . 1.371(3) ?
    C3 H3 . 0.9300 ?
    C4 C5 . 1.386(4) ?
    C4 H4 . 0.9300 ?
    C5 C6 . 1.384(3) ?
    C5 H5 . 0.9300 ?
    C6 H6 . 0.9300 ?
    C7 N2 . 1.3171(19) ?
    C7 N1 . 1.374(2) ?
    C7 C8 . 1.470(2) ?
    C8 C9 . 1.387(2) ?
    C8 C13 . 1.401(2) ?
    C9 C10 . 1.381(2) ?
    C9 H9 . 0.9300 ?
    C10 C11 . 1.379(2) ?
    C10 H10 . 0.9300 ?
    C11 O1 . 1.3564(19) ?
    C11 C12 . 1.402(2) ?
    C12 O2 . 1.3659(18) ?
    C12 C13 . 1.378(2) ?
    C13 H13 . 0.9300 ?
    C14 O2 . 1.411(2) ?
    C14 H14A . 0.9600 ?
    C14 H14B . 0.9600 ?
    C14 H14C . 0.9600 ?
    C15 N1 . 1.460(2) ?
    C15 C16 . 1.515(2) ?
    C15 H15A . 0.9700 ?
    C15 H15B . 0.9700 ?
    C16 C21 . 1.384(2) ?
    C16 C17 . 1.386(2) ?
    C17 C18 . 1.383(2) ?
    C17 H17 . 0.9300 ?
    C18 O3 . 1.361(2) ?
    C18 C19 . 1.397(2) ?
    C19 O4 . 1.3630(19) ?
    C19 C20 . 1.378(2) ?
    C20 C21 . 1.390(2) ?
    C20 H20 . 0.9300 ?
    C21 H21 . 0.9300 ?
    C22 O3 . 1.394(2) ?
    C22 H22A . 0.9600 ?
    C22 H22B . 0.9600 ?
    C22 H22C . 0.9600 ?
    O1 H1A . 0.85(3) ?
    O4 H4A . 0.89(2) ?
loop_
    _geom_angle_atom_site_label_1
    _geom_angle_atom_site_label_2
    _geom_angle_atom_site_label_3
    _geom_angle_site_symmetry_1
    _geom_angle_site_symmetry_3
    _geom_angle
    _geom_angle_publ_flag
    C2 C1 N1 . . 105.72(14) ?
    C2 C1 C6 . . 122.08(17) ?
    N1 C1 C6 . . 132.19(18) ?
    N2 C2 C1 . . 109.87(14) ?
    N2 C2 C3 . . 129.36(17) ?
    C1 C2 C3 . . 120.74(17) ?
    C4 C3 C2 . . 117.3(2) ?
    C4 C3 H3 . . 121.4 ?
    C2 C3 H3 . . 121.4 ?
    C3 C4 C5 . . 121.7(2) ?
    C3 C4 H4 . . 119.2 ?
    C5 C4 H4 . . 119.2 ?
    C6 C5 C4 . . 122.1(2) ?
    C6 C5 H5 . . 118.9 ?
    C4 C5 H5 . . 118.9 ?
    C5 C6 C1 . . 116.1(2) ?
    C5 C6 H6 . . 121.9 ?
    C1 C6 H6 . . 121.9 ?
    N2 C7 N1 . . 112.29(14) ?
    N2 C7 C8 . . 123.14(14) ?
    N1 C7 C8 . . 124.57(14) ?
    C9 C8 C13 . . 119.48(15) ?
    C9 C8 C7 . . 119.06(13) ?
    C13 C8 C7 . . 121.35(14) ?
    C10 C9 C8 . . 120.24(14) ?
    C10 C9 H9 . . 119.9 ?
    C8 C9 H9 . . 119.9 ?
    C11 C10 C9 . . 120.55(15) ?
    C11 C10 H10 . . 119.7 ?
    C9 C10 H10 . . 119.7 ?
    O1 C11 C10 . . 119.40(15) ?
    O1 C11 C12 . . 120.92(14) ?
    C10 C11 C12 . . 119.67(15) ?
    O2 C12 C13 . . 125.79(14) ?
    O2 C12 C11 . . 114.31(14) ?
    C13 C12 C11 . . 119.90(14) ?
    C12 C13 C8 . . 120.15(14) ?
    C12 C13 H13 . . 119.9 ?
    C8 C13 H13 . . 119.9 ?
    O2 C14 H14A . . 109.5 ?
    O2 C14 H14B . . 109.5 ?
    H14A C14 H14B . . 109.5 ?
    O2 C14 H14C . . 109.5 ?
    H14A C14 H14C . . 109.5 ?
    H14B C14 H14C . . 109.5 ?
    N1 C15 C16 . . 114.96(14) ?
    N1 C15 H15A . . 108.5 ?
    C16 C15 H15A . . 108.5 ?
    N1 C15 H15B . . 108.5 ?
    C16 C15 H15B . . 108.5 ?
    H15A C15 H15B . . 107.5 ?
    C21 C16 C17 . . 118.88(15) ?
    C21 C16 C15 . . 123.63(15) ?
    C17 C16 C15 . . 117.49(15) ?
    C18 C17 C16 . . 120.46(15) ?
    C18 C17 H17 . . 119.8 ?
    C16 C17 H17 . . 119.8 ?
    O3 C18 C17 . . 125.46(15) ?
    O3 C18 C19 . . 113.94(14) ?
    C17 C18 C19 . . 120.59(14) ?
    O4 C19 C20 . . 119.87(15) ?
    O4 C19 C18 . . 121.33(14) ?
    C20 C19 C18 . . 118.80(15) ?
    C19 C20 C21 . . 120.45(16) ?
    C19 C20 H20 . . 119.8 ?
    C21 C20 H20 . . 119.8 ?
    C16 C21 C20 . . 120.77(15) ?
    C16 C21 H21 . . 119.6 ?
    C20 C21 H21 . . 119.6 ?
    O3 C22 H22A . . 109.5 ?
    O3 C22 H22B . . 109.5 ?
    H22A C22 H22B . . 109.5 ?
    O3 C22 H22C . . 109.5 ?
    H22A C22 H22C . . 109.5 ?
    H22B C22 H22C . . 109.5 ?
    C7 N1 C1 . . 106.44(13) ?
    C7 N1 C15 . . 127.93(14) ?
    C1 N1 C15 . . 124.98(14) ?
    C7 N2 C2 . . 105.67(13) ?
    C11 O1 H1A . . 109.8(18) ?
    C12 O2 C14 . . 117.93(14) ?
    C18 O3 C22 . . 119.05(14) ?
    C19 O4 H4A . . 112.7(16) ?
loop_
    _geom_hbond_atom_site_label_D
    _geom_hbond_atom_site_label_H
    _geom_hbond_atom_site_label_A
    _geom_hbond_site_symmetry_A
    _geom_hbond_distance_DH
    _geom_hbond_distance_HA
    _geom_hbond_distance_DA
    _geom_hbond_angle_DHA
    O4 H4A O3 . 0.89(2) 2.25(2) 2.6598(18) 108.0(18)
    O1 H1A O2 . 0.85(3) 2.22(3) 2.6631(18) 113(2)
    O4 H4A N2 4_666 0.89(2) 1.90(2) 2.7671(18) 165(2)
    O1 H1A O4 2_746 0.85(3) 2.07(3) 2.7934(17) 143(2)
    C15 H15B O4 4_565 0.97 2.59 3.402(2) 141.3
