# Supplementary material for: 4-[1-(4-Hy­droxy-3-meth­oxy­benz­yl)-1H-benzimidazol-2-yl]-2-meth­oxy­phenol
Source: Acta Crystallogr Sect E Struct Rep Online. 2011 Oct 29;67(Pt 11):o3087. doi: 10.1107/S1600536811043935 (PMC3247474; doi:10.1107/S1600536811043935)
Supplement: Supplementary file 2 [file e-67-o3087-Isup2.hkl]

# 
# h,k,l, Fc-squared, Fo-squared, sigma(Fo-squared) and status flag 
# 
data_I
_shelx_title ' 100911am in P2(1)/c' 
_shelx_refln_list_code          4 
_shelx_F_calc_maximum      207.36 
_exptl_crystal_F_000       792.00 
_reflns_d_resolution_high  0.7495 
 
loop_ 
 _symmetry_equiv_pos_as_xyz 
 'x, y, z' 
 '-x, y+1/2, -z+1/2' 
 '-x, -y, -z' 
 'x, -y-1/2, z-1/2' 
 
_cell_length_a     7.9717 
_cell_length_b    16.4327 
_cell_length_c    14.3560 
_cell_angle_alpha  90.000 
_cell_angle_beta   95.133 
_cell_angle_gamma  90.000 
 
_shelx_F_squared_multiplier     1.000 
 
loop_ 
 _refln_index_h 
 _refln_index_k 
 _refln_index_l 
 _refln_F_squared_calc 
 _refln_F_squared_meas 
 _refln_F_squared_sigma 
 _refln_observed_status 
   1   0   0     1389.73     1354.84     11.11 o 
   2   0   0      524.83      573.04      5.70 o 
   3   0   0        4.98        6.47      1.24 o 
   4   0   0      102.73      114.59      9.08 o 
   5   0   0      479.91      456.57     33.13 o 
   6   0   0        8.37        9.72      1.63 o 
   7   0   0      669.60      617.37     17.00 o 
   9   0   0        4.13        8.87      3.82 o 
  10   0   0       24.44       33.84      7.38 o 
   1   1   0        2.66        5.26      0.43 o 
   2   1   0       96.35       91.87      3.07 o 
   3   1   0      279.49      245.54      7.98 o 
   4   1   0     5459.23     5905.19    114.21 o 
   5   1   0      114.27      123.62      7.55 o 
   6   1   0       60.55       61.16      2.33 o 
   7   1   0        1.45        2.55      1.14 o 
   8   1   0       11.19        7.06      2.13 o 
   9   1   0        8.20        7.22      3.73 o 
  10   1   0       12.17       16.93      3.98 o 
   0   2   0     5091.73     5381.00    373.42 o 
   1   2   0       85.48       77.31      3.15 o 
   2   2   0     1617.10     1684.96     31.58 o 
   3   2   0     1560.62     1564.13     40.41 o 
   4   2   0      679.56      685.88     15.79 o 
   5   2   0        0.60        2.22      0.88 o 
   6   2   0      389.35      385.37     14.05 o 
   7   2   0      134.11      119.69     10.16 o 
   8   2   0       97.50       84.85      5.53 o 
   9   2   0       11.94       19.32      5.47 o 
  10   2   0        0.54       -1.16      3.57 o 
   1   3   0     3434.67     3751.22    107.68 o 
   2   3   0      219.32      232.73      9.07 o 
   3   3   0      345.72      325.62     10.01 o 
   4   3   0      484.44      480.95     11.25 o 
   5   3   0      100.26      112.98      3.14 o 
   6   3   0        0.72        3.56      0.86 o 
   7   3   0      103.93       97.09      5.48 o 
   8   3   0        0.53        1.66      1.73 o 
   9   3   0        3.65        5.45      2.44 o 
  10   3   0        0.78        2.49      3.65 o 
   0   4   0     6436.98     7166.63    515.03 o 
   1   4   0     2908.11     3027.32     70.89 o 
   2   4   0      910.19      918.51     44.99 o 
   3   4   0      369.17      400.81     14.87 o 
   4   4   0      201.86      210.71      4.91 o 
   5   4   0        3.39        4.72      0.73 o 
   6   4   0       24.48       23.56      3.03 o 
   7   4   0        2.15        2.30      2.07 o 
   8   4   0       64.81       59.20      4.81 o 
   9   4   0       80.20       86.55      6.18 o 
  10   4   0        1.69        2.16      3.40 o 
   1   5   0      528.01      532.96     12.04 o 
   2   5   0      729.73      858.93     30.89 o 
   3   5   0       98.61      120.28      4.77 o 
   4   5   0        2.68        4.45      0.67 o 
   5   5   0      129.97      143.45      5.11 o 
   6   5   0        2.93        3.23      1.14 o 
   7   5   0        2.17        2.08      1.73 o 
   8   5   0        3.53        3.19      1.93 o 
   9   5   0        9.11        7.37      2.65 o 
  10   5   0       10.51       13.19      4.81 o 
   0   6   0     2271.95     2603.65    179.76 o 
   1   6   0     3071.57     3398.05     92.68 o 
   2   6   0        0.54        2.31      0.51 o 
   3   6   0       50.92       53.71      2.63 o 
   4   6   0       22.67       11.83      1.04 o 
   5   6   0      291.52      290.10     14.42 o 
   6   6   0        3.86        5.95      1.46 o 
   7   6   0      101.69       87.75      8.04 o 
   8   6   0       37.00       31.92      4.46 o 
   9   6   0       99.85       86.54      6.33 o 
  10   6   0        1.85        6.48      3.03 o 
   1   7   0      575.20      665.35     24.38 o 
   2   7   0      182.27      198.60      5.49 o 
   3   7   0       18.94       25.60      2.06 o 
   4   7   0      542.55      545.46     20.31 o 
   5   7   0      200.50      197.42      8.56 o 
   6   7   0        0.86        0.81      1.08 o 
   7   7   0        1.47        2.46      1.83 o 
   8   7   0        9.96       11.52      3.00 o 
   9   7   0        0.01        1.70      2.10 o 
  10   7   0        4.47        9.20      3.10 o 
   0   8   0      395.95      467.70     21.40 o 
   1   8   0     6048.17     6633.18    254.63 o 
   2   8   0      169.18      170.00      6.86 o 
   3   8   0      116.35      149.55      3.18 o 
   4   8   0      336.91      334.55      8.13 o 
   5   8   0      102.44       93.26      3.54 o 
   6   8   0        2.73        1.38      1.18 o 
   7   8   0      153.09      151.10      7.59 o 
   8   8   0       51.51       46.33      5.36 o 
   9   8   0        1.08        2.93      2.43 o 
   1   9   0     2271.58     2453.07    109.47 o 
   2   9   0      313.36      253.42      7.44 o 
   3   9   0      158.76      151.11      4.92 o 
   4   9   0        0.66        1.68      0.74 o 
   5   9   0      463.56      439.59     12.46 o 
   6   9   0       48.85       48.32      4.35 o 
   7   9   0       29.78       37.37      3.74 o 
   8   9   0       85.63       86.19      8.50 o 
   9   9   0        1.04        1.87      2.49 o 
   0  10   0     1068.95     1058.48     65.48 o 
   1  10   0      150.74      155.38      5.26 o 
   2  10   0      399.23      414.82     15.01 o 
   3  10   0        1.44        2.19      1.08 o 
   4  10   0       20.97       18.44      1.95 o 
   5  10   0      254.56      239.23      6.91 o 
   6  10   0      387.78      366.64     17.23 o 
   7  10   0       68.38       58.99      4.24 o 
   8  10   0       59.07       52.08      8.71 o 
   9  10   0        0.98        4.38      2.55 o 
   1  11   0       82.64       67.80      3.31 o 
   2  11   0        3.11        6.39      0.94 o 
   3  11   0        1.85        3.59      1.02 o 
   4  11   0        0.07        0.57      0.80 o 
   5  11   0        0.00        1.14      0.98 o 
   6  11   0        0.07        0.14      1.37 o 
   7  11   0       18.16       17.66      2.85 o 
   8  11   0       35.73       44.87      8.38 o 
   9  11   0        0.44        2.71      2.39 o 
   0  12   0      281.89      232.67      7.12 o 
   1  12   0      172.36      172.98      6.26 o 
   2  12   0      441.37      392.30     14.47 o 
   3  12   0        8.14        9.99      1.59 o 
   4  12   0      140.37      141.43      6.99 o 
   5  12   0       23.07       28.58      2.68 o 
   6  12   0        0.73       -0.39      1.21 o 
   7  12   0        0.02        1.01      1.54 o 
   8  12   0       30.87       31.09      5.03 o 
   1  13   0      393.73      346.02     13.08 o 
   2  13   0       26.06       21.07      2.22 o 
   3  13   0      233.16      233.15      9.78 o 
   4  13   0       20.20       23.83      2.93 o 
   5  13   0      103.90       99.94      4.27 o 
   6  13   0        1.44        3.90      1.62 o 
   7  13   0        3.40        6.01      1.96 o 
   8  13   0        1.20       -0.05      1.83 o 
   0  14   0       27.23       35.61      3.31 o 
   1  14   0        3.93        9.96      1.91 o 
   2  14   0       30.08       30.50      2.73 o 
   3  14   0        0.16        0.84      1.22 o 
   4  14   0       52.91       55.86      3.38 o 
   5  14   0        8.81        9.57      1.92 o 
   6  14   0        5.82        8.38      2.23 o 
   7  14   0        0.02        0.69      1.43 o 
   8  14   0        1.35        2.30      2.05 o 
   1  15   0      129.51      109.76      4.95 o 
   2  15   0       86.24       89.07      7.24 o 
   3  15   0      176.32      144.59      6.36 o 
   4  15   0      112.07      113.06      7.21 o 
   5  15   0       96.76       91.46      5.50 o 
   6  15   0        9.58       13.38      2.67 o 
   7  15   0        5.45        8.56      2.40 o 
   0  16   0        3.36        2.41      2.49 o 
   1  16   0       46.39       46.28      3.65 o 
   2  16   0        0.03        2.35      1.28 o 
   3  16   0        0.75        1.38      1.30 o 
   4  16   0        0.05        1.49      1.31 o 
   5  16   0        1.88        4.97      1.98 o 
   6  16   0        0.34        1.50      1.56 o 
   7  16   0        8.66       14.32      3.08 o 
   1  17   0        5.80        9.68      2.15 o 
   2  17   0        1.34        2.04      1.54 o 
   3  17   0        5.60        7.19      1.78 o 
   4  17   0        2.36        4.17      1.41 o 
   5  17   0        3.15        5.03      2.08 o 
   6  17   0       22.05       30.41      4.18 o 
   0  18   0        2.75        2.65      2.57 o 
   1  18   0        1.35        1.70      1.81 o 
   2  18   0        0.14        1.41      1.59 o 
   3  18   0       29.27       27.62      3.08 o 
   4  18   0        2.42        5.51      1.68 o 
   5  18   0        9.14       14.75      3.73 o 
   6  18   0        0.12       -1.67      2.15 o 
   1  19   0       20.85       26.50      4.39 o 
   2  19   0       21.55       21.35      3.28 o 
   3  19   0        4.29        3.78      1.59 o 
   4  19   0       15.19       24.49      3.01 o 
   5  19   0        8.12       10.79      2.71 o 
   0  20   0       61.90       67.10      8.13 o 
   1  20   0        6.72       14.92      4.69 o 
   2  20   0        0.20        2.84      2.08 o 
   3  20   0       15.65       20.37      3.22 o 
   4  20   0       19.97       25.96      3.23 o 
   1  21   0        5.02       10.05      3.14 o 
   2  21   0       31.89       30.78      4.84 o 
   3  21   0        8.90       12.44      4.31 o 
 -10   1   1        0.71        2.57      3.32 o 
  -9   1   1       19.26       28.12      6.30 o 
  -8   1   1        0.46        0.25      1.91 o 
  -7   1   1       69.81       66.34      4.10 o 
  -6   1   1        0.49        1.33      0.76 o 
  -5   1   1       97.64       93.35      3.96 o 
  -4   1   1       94.26       83.93      6.86 o 
  -3   1   1        4.03        6.35      1.17 o 
  -2   1   1    15470.57    14284.04    356.90 o 
  -1   1   1      227.54      175.95     13.77 o 
   0   1   1     1835.26     1958.70     14.43 o 
   1   1   1     3714.16     3692.83     56.36 o 
   2   1   1       16.15       18.41      0.68 o 
   3   1   1     1145.30     1179.51      9.23 o 
   4   1   1        2.44        2.48      0.55 o 
   5   1   1      124.21      107.48      3.96 o 
   6   1   1      121.52      120.46      4.72 o 
   7   1   1       31.44       29.37      3.39 o 
   8   1   1        1.20        7.80      3.73 o 
   9   1   1        0.66        2.44      2.31 o 
  10   1   1        7.18       10.06      3.34 o 
 -10   2   1        0.18        3.48      3.32 o 
  -9   2   1       12.92       10.46      2.90 o 
  -8   2   1        0.92        1.00      1.64 o 
  -7   2   1        4.17        5.46      1.33 o 
  -6   2   1       64.95       55.84      2.67 o 
  -5   2   1      987.62     1006.92     25.28 o 
  -4   2   1        0.03        2.00      0.53 o 
  -3   2   1     1020.47      954.98     10.67 o 
  -2   2   1      422.96      463.10      9.61 o 
  -1   2   1     2560.02     2828.80     95.39 o 
   0   2   1      561.82      654.52     21.76 o 
   1   2   1     1315.08     1400.42     19.36 o 
   2   2   1     1903.81     1837.48     45.98 o 
   3   2   1      110.66      111.02      2.18 o 
   4   2   1     1121.40     1189.09     21.78 o 
   5   2   1       11.34       13.85      1.17 o 
   6   2   1       13.55       14.39      1.59 o 
   7   2   1       82.95       60.92      4.22 o 
   8   2   1        0.28       -0.30      1.82 o 
   9   2   1        4.44        2.49      2.74 o 
  10   2   1       15.58       14.78      3.71 o 
 -10   3   1        0.32        0.91      2.49 o 
  -9   3   1        3.18        8.99      2.64 o 
  -8   3   1      167.28      148.11      7.40 o 
  -7   3   1       59.07       59.96      5.10 o 
  -6   3   1       12.60       13.82      1.55 o 
  -5   3   1      635.08      618.19     19.38 o 
  -4   3   1      496.82      444.22      9.09 o 
  -3   3   1      702.57      724.32     21.69 o 
  -2   3   1      204.00      249.78      8.65 o 
  -1   3   1     9919.18     9512.12    298.86 o 
   0   3   1     7129.12     7575.77    271.14 o 
   1   3   1      593.27      648.81     24.12 o 
   2   3   1     1128.48     1060.60     30.88 o 
   3   3   1      987.64      993.14     14.26 o 
   4   3   1     1544.27     1680.12     31.21 o 
   5   3   1        6.90        7.63      0.88 o 
   6   3   1      141.62      143.65      4.56 o 
   7   3   1        0.00        2.46      1.51 o 
   8   3   1      108.02       92.36      5.71 o 
   9   3   1        5.03        7.13      3.73 o 
  10   3   1        1.76       -1.41      2.99 o 
 -10   4   1        0.60        2.24      3.07 o 
  -9   4   1        1.54       -0.44      2.11 o 
  -8   4   1       13.45        5.59      2.19 o 
  -7   4   1        0.03        0.16      1.27 o 
  -6   4   1      196.24      192.68      8.93 o 
  -5   4   1      546.75      615.23     18.21 o 
  -4   4   1      154.59      171.94      3.00 o 
  -3   4   1     1342.36     1303.66     45.65 o 
  -2   4   1        6.48        4.89      0.54 o 
  -1   4   1     8215.74     8537.07    198.08 o 
   0   4   1    12953.93    13767.14    571.83 o 
   1   4   1     4483.78     4647.12    183.07 o 
   2   4   1     1486.45     1489.52     26.81 o 
   3   4   1     1049.06     1137.84     33.63 o 
   4   4   1      159.10      169.34      5.35 o 
   5   4   1       95.38       82.97      2.35 o 
   6   4   1      145.12      124.91      6.08 o 
   7   4   1       73.57       57.84      4.19 o 
   8   4   1        1.20       -1.40      1.40 o 
   9   4   1       53.20       39.55      5.00 o 
  10   4   1       22.07       21.23      6.30 o 
 -10   5   1        1.21        1.18      2.13 o 
  -9   5   1        0.77        6.19      2.40 o 
  -8   5   1       33.54       34.77      5.14 o 
  -7   5   1       58.90       53.34      4.40 o 
  -6   5   1       60.46       53.08      4.03 o 
  -5   5   1      107.81      108.56      3.06 o 
  -4   5   1      155.25      139.38      6.50 o 
  -3   5   1       96.55       91.08      4.60 o 
  -2   5   1      832.90      930.40     34.11 o 
  -1   5   1     7211.47     7545.56    175.54 o 
   0   5   1     4497.71     4714.20    201.25 o 
   1   5   1     1499.03     1531.14     54.12 o 
   2   5   1      212.44      245.64     10.04 o 
   3   5   1      209.29      235.42      9.66 o 
   4   5   1     2790.21     3208.05     98.10 o 
   5   5   1      534.89      508.15     10.08 o 
   6   5   1      324.22      316.80      6.43 o 
   7   5   1      189.55      182.43      7.04 o 
   8   5   1        0.00        0.40      1.52 o 
   9   5   1        5.02        8.67      2.73 o 
  10   5   1        0.26        1.33      3.57 o 
 -10   6   1        0.43        1.32      2.49 o 
  -9   6   1        6.33        7.87      2.79 o 
  -8   6   1       18.75       21.30      3.83 o 
  -7   6   1       25.19       23.81      3.67 o 
  -6   6   1        0.27        0.89      0.87 o 
  -5   6   1     1209.22     1287.23     53.66 o 
  -4   6   1        4.52        6.53      1.42 o 
  -3   6   1      634.90      678.64     25.38 o 
  -2   6   1      866.41      875.09     27.41 o 
  -1   6   1        0.50        1.25      0.35 o 
   0   6   1      186.27      192.99      9.45 o 
   1   6   1       62.77       71.02      1.93 o 
   2   6   1      535.63      580.30     10.71 o 
   3   6   1      356.99      369.86     18.03 o 
   4   6   1      845.80      854.81     12.66 o 
   5   6   1        5.70        5.85      1.01 o 
   6   6   1       91.63       83.24      3.51 o 
   7   6   1       17.95       18.33      2.53 o 
   8   6   1        6.24        5.46      2.28 o 
   9   6   1        6.57       11.53      3.00 o 
  10   6   1        2.25        2.74      4.31 o 
 -10   7   1        0.48        0.82      2.41 o 
  -9   7   1        2.06        3.23      2.32 o 
  -8   7   1       41.70       38.82      5.01 o 
  -7   7   1       12.25        8.85      2.66 o 
  -6   7   1        9.52       13.41      2.06 o 
  -5   7   1       10.82       11.03      1.39 o 
  -4   7   1       67.39       66.07      3.82 o 
  -3   7   1       19.21       18.51      1.34 o 
  -2   7   1      349.83      380.75     11.40 o 
  -1   7   1     3524.67     3737.75    102.08 o 
   0   7   1     1181.49     1368.04     53.29 o 
   1   7   1       37.69       29.33      1.23 o 
   2   7   1     1337.40     1522.21     45.05 o 
   3   7   1       77.26      106.77      4.67 o 
   4   7   1       17.95       27.93      1.51 o 
   5   7   1      180.01      181.13      7.33 o 
   6   7   1      157.05      154.27      6.30 o 
   7   7   1        4.58        4.55      1.60 o 
   8   7   1        4.01       10.95      4.40 o 
   9   7   1        1.25        1.08      2.07 o 
  -9   8   1       22.24       26.43      4.38 o 
  -8   8   1       20.30       19.46      3.72 o 
  -7   8   1       45.13       41.86      4.89 o 
  -6   8   1       43.94       47.07      3.29 o 
  -5   8   1      373.43      383.95     13.83 o 
  -4   8   1       14.73       16.14      1.63 o 
  -3   8   1      364.40      441.39     14.06 o 
  -2   8   1       11.81        6.20      0.81 o 
  -1   8   1       42.67       36.19      2.12 o 
   0   8   1       18.83       23.60      1.27 o 
   1   8   1      440.68      484.19     25.18 o 
   2   8   1      504.96      483.46     15.49 o 
   3   8   1       28.95       26.53      2.27 o 
   4   8   1      106.59      101.84      3.36 o 
   5   8   1        1.41        1.89      0.91 o 
   6   8   1       35.99       40.96      2.70 o 
   7   8   1        0.00        2.46      1.49 o 
   8   8   1       51.07       54.77      5.74 o 
   9   8   1        1.78        2.69      2.47 o 
  -9   9   1        2.70        4.47      2.55 o 
  -8   9   1       89.04       93.23      6.59 o 
  -7   9   1       14.72       14.60      4.48 o 
  -6   9   1      130.10      113.61      7.13 o 
  -5   9   1      216.65      230.53      9.84 o 
  -4   9   1        0.97        0.75      0.69 o 
  -3   9   1        5.42        5.93      0.80 o 
  -2   9   1      121.13      127.02      3.59 o 
  -1   9   1        8.76        9.67      1.08 o 
   0   9   1        2.70        5.75      1.51 o 
   1   9   1       33.37       26.80      1.45 o 
   2   9   1       51.03       43.14      2.02 o 
   3   9   1      220.76      241.21      8.89 o 
   4   9   1       83.30       69.28      3.52 o 
   5   9   1       41.76       40.27      2.62 o 
   6   9   1       96.28       93.04      4.68 o 
   7   9   1       20.93       26.77      3.34 o 
   8   9   1      138.93      138.64      7.86 o 
   9   9   1        0.97        4.51      2.86 o 
  -9  10   1        9.91       11.57      3.46 o 
  -8  10   1       28.04       24.69      4.48 o 
  -7  10   1       12.79       17.58      3.49 o 
  -6  10   1      129.76      139.73      5.64 o 
  -5  10   1      100.49      105.75      3.81 o 
  -4  10   1      238.17      238.39     10.04 o 
  -3  10   1      132.42      130.56      4.94 o 
  -2  10   1      334.02      360.81     13.00 o 
  -1  10   1     1257.65     1332.09     53.28 o 
   0  10   1      411.64      425.70     11.52 o 
   1  10   1      312.49      286.83     11.33 o 
   2  10   1       95.47       96.19      2.58 o 
   3  10   1      316.86      291.52      8.06 o 
   4  10   1      274.79      273.34     11.14 o 
   5  10   1      170.62      167.22      5.18 o 
   6  10   1       11.03       10.04      2.17 o 
   7  10   1        7.98        9.02      2.05 o 
   8  10   1       22.13       17.23      3.58 o 
   9  10   1        2.03        2.27      2.67 o 
  -9  11   1       34.48       40.55      5.77 o 
  -8  11   1       14.06       12.32      3.31 o 
  -7  11   1        8.07       10.28      2.55 o 
  -6  11   1       66.45       63.37      4.87 o 
  -5  11   1       60.22       55.21      3.60 o 
  -4  11   1       28.62       27.49      2.25 o 
  -3  11   1       44.20       37.73      2.80 o 
  -2  11   1     1142.01     1127.43     48.27 o 
  -1  11   1        0.51        1.26      0.58 o 
   0  11   1      371.58      356.21     12.63 o 
   1  11   1       94.49      102.44      6.14 o 
   2  11   1       81.67       80.25      6.61 o 
   3  11   1       52.56       59.14      4.12 o 
   4  11   1        0.73        2.87      1.08 o 
   5  11   1       72.67       67.53      6.49 o 
   6  11   1       76.52       84.10      4.75 o 
   7  11   1       20.39       26.11      3.35 o 
   8  11   1        0.60        2.71      1.91 o 
   9  11   1       11.30        8.82      3.16 o 
  -8  12   1        1.82        4.70      2.58 o 
  -7  12   1       12.46       15.01      3.11 o 
  -6  12   1       94.63      103.54      9.92 o 
  -5  12   1        8.21       11.43      2.39 o 
  -4  12   1       27.02       26.22      2.49 o 
  -3  12   1     1039.31     1052.30     57.56 o 
  -2  12   1      214.09      203.81      9.85 o 
  -1  12   1      240.45      233.50      9.60 o 
   0  12   1       30.39       32.38      2.08 o 
   1  12   1      414.66      382.21     11.37 o 
   2  12   1        0.40        0.35      0.82 o 
   3  12   1       50.27       55.78      2.88 o 
   4  12   1      116.59      115.48      5.78 o 
   5  12   1       90.35       84.31      4.39 o 
   6  12   1       74.82       74.85      4.64 o 
   7  12   1       29.09       27.02      3.68 o 
   8  12   1        4.97        1.86      2.11 o 
  -8  13   1        0.46        1.20      2.22 o 
  -7  13   1       43.16       37.25      5.06 o 
  -6  13   1        5.45        8.60      2.24 o 
  -5  13   1        8.56       14.05      2.60 o 
  -4  13   1        0.61       -0.07      1.40 o 
  -3  13   1      622.14      589.36     31.76 o 
  -2  13   1       62.92       61.24      3.02 o 
  -1  13   1      364.15      350.49     16.64 o 
   0  13   1      116.19      106.98      3.85 o 
   1  13   1       22.30       16.31      2.29 o 
   2  13   1      235.05      248.43     10.31 o 
   3  13   1      819.43      809.38     29.58 o 
   4  13   1        6.90       10.21      1.79 o 
   5  13   1       17.03       15.93      2.22 o 
   6  13   1        3.27        3.21      1.83 o 
   7  13   1        0.08       -1.42      2.30 o 
   8  13   1       32.30       45.73      6.01 o 
  -8  14   1        4.87        6.18      2.56 o 
  -7  14   1       11.13        7.05      3.52 o 
  -6  14   1        4.33       11.37      2.34 o 
  -5  14   1      180.28      179.19     11.96 o 
  -4  14   1      151.51      137.20      7.91 o 
  -3  14   1       24.68       32.97      2.91 o 
  -2  14   1      138.17      129.37      8.46 o 
  -1  14   1       69.30       58.40      2.81 o 
   0  14   1       16.54       19.54      2.03 o 
   1  14   1      110.61      108.17      4.70 o 
   2  14   1      773.11      686.24     32.75 o 
   3  14   1     1161.09     1120.00     47.68 o 
   4  14   1        7.74        7.65      1.61 o 
   5  14   1       13.92        9.80      1.90 o 
   6  14   1       17.69       19.45      3.07 o 
   7  14   1        0.61       -0.58      1.44 o 
   8  14   1        6.09       11.20      3.82 o 
  -7  15   1        0.16        1.55      1.98 o 
  -6  15   1        1.14        1.67      1.63 o 
  -5  15   1       68.09       73.00      4.73 o 
  -4  15   1       20.08       27.17      2.88 o 
  -3  15   1      219.52      181.11      9.09 o 
  -2  15   1       44.46       40.97      3.06 o 
  -1  15   1      105.55       86.74      4.34 o 
   0  15   1      115.79      103.99      4.03 o 
   1  15   1      100.91       94.72      6.96 o 
   2  15   1        6.09        4.56      1.56 o 
   3  15   1        0.49        0.62      1.24 o 
   4  15   1        2.66        5.88      1.61 o 
   5  15   1       13.74       19.14      2.53 o 
   6  15   1       13.87       21.80      3.29 o 
   7  15   1        0.88        1.45      1.80 o 
  -7  16   1        0.36        1.72      2.10 o 
  -6  16   1       38.57       44.47      4.65 o 
  -5  16   1       12.67       10.20      2.41 o 
  -4  16   1       27.43       28.54      3.02 o 
  -3  16   1       31.46       16.72      2.40 o 
  -2  16   1        2.70        3.66      1.40 o 
  -1  16   1       15.38       20.91      2.84 o 
   0  16   1       16.41       20.72      2.77 o 
   1  16   1       64.18       52.54      3.95 o 
   2  16   1        4.26        5.61      1.95 o 
   3  16   1       50.41       51.32      3.48 o 
   4  16   1       39.26       43.43      3.75 o 
   5  16   1       14.66       21.34      2.72 o 
   6  16   1        5.41        6.82      2.42 o 
   7  16   1        1.06        3.82      1.93 o 
  -6  17   1        4.14        4.59      2.21 o 
  -5  17   1       50.38       51.52      4.87 o 
  -4  17   1        1.71        3.56      1.46 o 
  -3  17   1       39.08       36.73      3.37 o 
  -2  17   1        1.16        1.11      1.20 o 
  -1  17   1        1.24        2.19      2.28 o 
   0  17   1       10.84       10.39      2.75 o 
   1  17   1      100.45       80.10      8.31 o 
   2  17   1        2.74        1.87      1.63 o 
   3  17   1        9.82       12.07      2.10 o 
   4  17   1        0.01        0.88      1.24 o 
   5  17   1        0.19        0.29      1.23 o 
   6  17   1        0.32        2.85      1.83 o 
  -6  18   1        3.47        7.93      2.48 o 
  -5  18   1       20.35       29.00      5.74 o 
  -4  18   1       19.33       23.13      2.94 o 
  -3  18   1       34.17       42.06      3.73 o 
  -2  18   1       12.80       18.29      2.83 o 
  -1  18   1       13.97       16.37      3.27 o 
   0  18   1        0.84        0.47      1.75 o 
   1  18   1        0.43        1.36      1.50 o 
   2  18   1        4.50        7.01      1.97 o 
   3  18   1       10.46        9.60      2.13 o 
   4  18   1       18.86       23.22      2.83 o 
   5  18   1       31.75       40.24      4.58 o 
  -5  19   1       15.53       20.07      3.64 o 
  -4  19   1        6.68        6.84      2.05 o 
  -3  19   1       33.08       41.89      3.77 o 
  -2  19   1       21.54       29.07      4.58 o 
  -1  19   1        0.42        1.80      1.67 o 
   0  19   1       12.34       11.95      3.08 o 
   1  19   1        9.49       15.77      3.52 o 
   2  19   1        2.65        0.26      1.70 o 
   3  19   1        0.25        2.71      1.82 o 
   4  19   1        8.03        9.61      1.99 o 
   5  19   1        1.69        3.42      1.90 o 
  -4  20   1       15.72       17.37      3.17 o 
  -3  20   1        0.65        2.68      1.68 o 
  -2  20   1        5.54        7.67      2.87 o 
  -1  20   1       43.19       41.37      5.37 o 
   0  20   1        0.41        3.22      2.23 o 
   1  20   1        0.03        1.12      1.76 o 
   2  20   1        0.11        3.77      1.72 o 
   3  20   1        0.87        1.95      1.88 o 
   4  20   1        8.14       15.25      3.41 o 
  -3  21   1        3.32        6.05      3.73 o 
  -2  21   1       62.45       81.42      6.62 o 
  -1  21   1        1.39        4.88      3.90 o 
   0  21   1        5.08        6.99      4.93 o 
   1  21   1        0.01        0.26      2.17 o 
   2  21   1       11.74       13.03      3.27 o 
 -10   0   2        7.89        8.04      3.57 o 
  -8   0   2       34.29       30.44      5.22 o 
  -7   0   2      241.59      195.48     10.04 o 
  -6   0   2       63.37       57.64      4.89 o 
  -5   0   2      355.67      458.69     19.61 o 
  -4   0   2     3403.04     3859.46    241.30 o 
  -3   0   2       90.06       76.96      4.23 o 
  -2   0   2    42996.98    37397.95    268.96 o 
  -1   0   2     1505.30     1613.19     14.18 o 
   0   0   2     9835.89     9921.13    542.61 o 
   1   0   2     4565.17     4824.19    128.18 o 
   2   0   2      386.60      379.58      8.87 o 
   3   0   2      623.71      792.32     21.44 o 
   4   0   2      688.87      633.96     21.85 o 
   5   0   2       19.07       22.31      2.07 o 
   6   0   2       72.60       67.52      3.68 o 
   7   0   2        3.39       10.19      2.04 o 
   8   0   2       63.19       59.38      6.88 o 
   9   0   2       17.37        9.21      3.32 o 
  10   0   2        0.94        0.83      3.48 o 
 -10   1   2       11.93       15.43      5.31 o 
  -9   1   2       12.32        6.14      3.48 o 
  -8   1   2       14.65       16.26      3.57 o 
  -7   1   2        1.08        2.42      1.26 o 
  -6   1   2       10.48       14.36      2.17 o 
  -5   1   2        0.21        0.84      0.42 o 
  -4   1   2        0.31        2.24      0.44 o 
  -3   1   2      176.64      170.93      2.41 o 
  -2   1   2        1.32        4.18      0.55 o 
  -1   1   2    29497.08    27183.67   1140.91 o 
   0   1   2     1039.62     1162.65     29.35 o 
   1   1   2      174.77      164.99      2.05 o 
   2   1   2     1993.41     1870.87     16.99 o 
   3   1   2      439.06      404.04      4.43 o 
   4   1   2        0.83        0.40      0.31 o 
   5   1   2      345.86      361.01      9.51 o 
   6   1   2      352.56      346.86      8.38 o 
   7   1   2      442.46      353.96     24.73 o 
   8   1   2       70.50       63.51      4.94 o 
   9   1   2       26.57       24.42      4.16 o 
  10   1   2        2.92        5.74      3.86 o 
 -10   2   2        2.91        5.06      3.98 o 
  -9   2   2        5.88        6.11      2.36 o 
  -8   2   2        6.09        7.98      2.45 o 
  -7   2   2       60.01       60.60      3.98 o 
  -6   2   2      216.61      200.79     10.37 o 
  -5   2   2      134.06      148.87      3.00 o 
  -4   2   2       92.81       95.45      3.38 o 
  -3   2   2     1111.41     1024.00     31.67 o 
  -2   2   2     7407.17     7966.77     47.96 o 
  -1   2   2     2809.73     2740.55    126.63 o 
   0   2   2     1026.70     1087.26     30.61 o 
   1   2   2       87.18       79.95      1.67 o 
   2   2   2      379.23      342.86      3.10 o 
   3   2   2       33.51       48.19      1.40 o 
   4   2   2        6.04       15.87      1.27 o 
   5   2   2       76.95       79.94      2.31 o 
   6   2   2        0.87        2.61      0.70 o 
   7   2   2       61.56       59.91      3.32 o 
   8   2   2        9.23       13.19      4.23 o 
   9   2   2        0.62       -0.71      1.87 o 
  10   2   2       16.46       12.78      3.42 o 
 -10   3   2        0.61        2.57      3.40 o 
  -9   3   2        4.99        7.94      2.90 o 
  -8   3   2       63.09       58.79      7.17 o 
  -7   3   2       75.35       74.42      5.23 o 
  -6   3   2      198.07      182.45     10.63 o 
  -5   3   2      486.78      482.12     24.57 o 
  -4   3   2      115.73      111.35      4.25 o 
  -3   3   2      681.56      710.00     30.51 o 
  -2   3   2      147.49      145.20      8.20 o 
  -1   3   2      548.98      512.63     23.46 o 
   0   3   2     1702.68     1810.02     80.79 o 
   1   3   2     8585.42     8651.09    252.75 o 
   2   3   2      100.55      109.14      2.21 o 
   3   3   2       37.56       39.60      1.94 o 
   4   3   2      691.91      758.77     10.95 o 
   5   3   2       19.93       22.14      3.97 o 
   6   3   2       16.42       18.28      1.81 o 
   7   3   2      227.41      193.17      7.31 o 
   8   3   2        9.47       10.98      2.75 o 
   9   3   2       56.04       57.31      8.38 o 
  10   3   2        8.04       10.45      5.06 o 
 -10   4   2       29.66       40.23      5.57 o 
  -9   4   2        0.61        1.70      1.91 o 
  -8   4   2        1.66        0.35      1.64 o 
  -7   4   2        0.08        1.11      1.43 o 
  -6   4   2      405.73      364.18     28.33 o 
  -5   4   2       82.67       74.88      2.99 o 
  -4   4   2       12.18        9.05      0.79 o 
  -3   4   2      106.08      121.22      5.55 o 
  -2   4   2      177.67      205.75      9.75 o 
  -1   4   2     5537.66     5773.17    138.03 o 
   0   4   2        0.04        1.62      0.30 o 
   1   4   2       13.92       16.03      0.91 o 
   2   4   2      964.66      998.83     26.01 o 
   3   4   2      184.40      175.77      3.94 o 
   4   4   2       63.21       76.54      1.99 o 
   5   4   2       40.46       50.03      2.25 o 
   6   4   2      173.69      159.65      4.33 o 
   7   4   2      108.39       85.39      4.15 o 
   8   4   2        1.49        4.06      2.05 o 
   9   4   2       78.11       87.41      9.04 o 
  10   4   2        0.02        2.99      4.15 o 
 -10   5   2        3.99        2.31      2.29 o 
  -9   5   2        1.03        1.76      1.99 o 
  -8   5   2        0.06        0.73      1.59 o 
  -7   5   2       41.57       34.15      4.28 o 
  -6   5   2      543.79      497.88     44.26 o 
  -5   5   2        2.58        1.50      0.69 o 
  -4   5   2       28.64       25.97      1.27 o 
  -3   5   2        9.40        8.77      0.84 o 
  -2   5   2      463.54      542.05     18.75 o 
  -1   5   2      202.62      240.78      4.89 o 
   0   5   2      748.42      812.83     34.13 o 
   1   5   2       58.76       55.41      2.21 o 
   2   5   2       97.70       71.32      3.63 o 
   3   5   2     1552.83     1662.31     34.37 o 
   4   5   2       61.01       53.50      1.96 o 
   5   5   2       12.22       13.82      1.51 o 
   6   5   2        1.00        2.73      0.91 o 
   7   5   2        1.10        2.44      1.27 o 
   8   5   2       58.83       59.63      8.21 o 
   9   5   2        2.71        2.43      2.11 o 
  10   5   2       20.46       22.64      6.63 o 
 -10   6   2        4.50        9.47      3.07 o 
  -9   6   2        6.95        9.74      2.87 o 
  -8   6   2        1.24        2.45      1.94 o 
  -7   6   2       58.90       49.67      4.71 o 
  -6   6   2       33.52       33.47      3.55 o 
  -5   6   2        1.55        3.10      0.93 o 
  -4   6   2       80.75       75.96      3.89 o 
  -3   6   2       82.86      102.07      4.29 o 
  -2   6   2      977.55     1211.27     38.90 o 
  -1   6   2     1617.90     1761.52     39.78 o 
   0   6   2       20.05       17.59      0.96 o 
   1   6   2       38.67       27.82      1.46 o 
   2   6   2     1888.37     2013.28     88.84 o 
   3   6   2     1740.54     1782.57     50.97 o 
   4   6   2       71.65       63.31      2.14 o 
   5   6   2       78.99       75.17      2.53 o 
   6   6   2        4.56        5.87      1.23 o 
   7   6   2       45.96       38.57      3.47 o 
   8   6   2        0.79        1.17      1.61 o 
   9   6   2       22.41       25.46      4.32 o 
  10   6   2        0.78        0.41      3.57 o 
 -10   7   2        5.30        2.48      2.49 o 
  -9   7   2        0.02        1.84      2.19 o 
  -8   7   2       16.15       15.02      3.39 o 
  -7   7   2        1.88       -0.17      1.52 o 
  -6   7   2       83.56       79.65      8.22 o 
  -5   7   2        6.43        8.80      1.29 o 
  -4   7   2      983.33      983.98     42.18 o 
  -3   7   2       16.33       16.32      1.17 o 
  -2   7   2     3732.86     4119.36    102.22 o 
  -1   7   2     1077.19     1064.26     14.57 o 
   0   7   2      437.69      526.07     23.05 o 
   1   7   2      811.09      952.08     45.99 o 
   2   7   2        4.59        5.70      0.57 o 
   3   7   2      890.26      929.80     32.35 o 
   4   7   2       44.61       47.50      2.29 o 
   5   7   2       18.21       14.65      1.74 o 
   6   7   2       44.36       30.54      2.37 o 
   7   7   2       17.67       18.75      2.65 o 
   8   7   2       65.74       61.90      5.38 o 
   9   7   2       36.67       47.82      5.76 o 
  -9   8   2        2.21        5.89      2.70 o 
  -8   8   2        5.86        6.65      2.55 o 
  -7   8   2        4.06        6.11      2.13 o 
  -6   8   2      282.32      267.53     14.21 o 
  -5   8   2      456.00      418.76     21.29 o 
  -4   8   2       33.38       34.09      1.87 o 
  -3   8   2        0.72        8.61      2.42 o 
  -2   8   2      863.29      958.90     23.06 o 
  -1   8   2      115.20      106.06      2.81 o 
   0   8   2      512.67      545.90     24.20 o 
   1   8   2      152.61      189.18      9.85 o 
   2   8   2       35.56       33.68      1.80 o 
   3   8   2      196.47      215.62      6.84 o 
   4   8   2       12.53       16.51      1.75 o 
   5   8   2      192.65      185.70      6.97 o 
   6   8   2      189.70      163.96      6.16 o 
   7   8   2       78.52       76.75      4.42 o 
   8   8   2        3.21        3.62      2.99 o 
   9   8   2       13.02        8.48      3.28 o 
  -9   9   2       35.84       41.44      8.25 o 
  -8   9   2       47.92       52.78      5.81 o 
  -7   9   2        2.77        4.65      4.81 o 
  -6   9   2       48.45       49.49      4.01 o 
  -5   9   2       10.48       11.90      1.93 o 
  -4   9   2       98.88      106.83      4.43 o 
  -3   9   2      344.13      338.02     12.37 o 
  -2   9   2     1197.77     1297.42     33.38 o 
  -1   9   2      867.61     1017.94     37.48 o 
   0   9   2        2.02        6.11      1.01 o 
   1   9   2       46.15       54.64      1.90 o 
   2   9   2        5.19        5.45      0.75 o 
   3   9   2       74.28       61.55      2.65 o 
   4   9   2       44.45       39.61      2.47 o 
   5   9   2      191.38      164.85      4.85 o 
   6   9   2      702.28      643.01     11.18 o 
   7   9   2       18.76       20.97      3.07 o 
   8   9   2        7.47        9.33      2.87 o 
   9   9   2        1.71        6.72      4.06 o 
  -9  10   2        1.86        0.18      2.36 o 
  -8  10   2       17.18       20.48      3.99 o 
  -7  10   2        0.02        2.31      1.72 o 
  -6  10   2       36.90       34.53      4.82 o 
  -5  10   2      337.18      308.03     21.31 o 
  -4  10   2        9.04       13.59      1.62 o 
  -3  10   2      190.78      200.98      5.67 o 
  -2  10   2      103.57       95.86      3.58 o 
  -1  10   2      540.85      565.77     24.12 o 
   0  10   2      114.15      127.50      4.75 o 
   1  10   2      180.41      171.06      3.88 o 
   2  10   2        7.70        8.29      1.95 o 
   3  10   2      117.75      102.17      9.46 o 
   4  10   2      622.19      595.97     27.09 o 
   5  10   2      120.50      105.06      6.98 o 
   6  10   2      212.25      211.78      8.76 o 
   7  10   2       26.80       29.90      3.56 o 
   8  10   2       42.20       41.94      6.22 o 
   9  10   2       20.95       29.61      7.55 o 
  -9  11   2       10.52       13.20      3.78 o 
  -8  11   2        0.03        1.40      1.81 o 
  -7  11   2        1.28        5.86      2.28 o 
  -6  11   2      152.08      134.61      9.62 o 
  -5  11   2      106.12       81.08      5.15 o 
  -4  11   2      118.14      120.08      4.01 o 
  -3  11   2       91.32       88.11      3.44 o 
  -2  11   2      194.00      197.83      6.58 o 
  -1  11   2        1.70        4.55      0.88 o 
   0  11   2       36.94       34.61      2.65 o 
   1  11   2       55.10       71.18      3.65 o 
   2  11   2       48.85       53.57      2.81 o 
   3  11   2      368.89      341.29     17.60 o 
   4  11   2       74.09       65.91      3.23 o 
   5  11   2      253.21      227.43      6.78 o 
   6  11   2        0.02        1.04      1.17 o 
   7  11   2        3.66        4.15      1.78 o 
   8  11   2       13.49       11.65      3.04 o 
  -8  12   2       29.56       37.08      5.38 o 
  -7  12   2        0.02        0.21      1.58 o 
  -6  12   2        8.41        9.03      2.28 o 
  -5  12   2      112.24      102.00      7.04 o 
  -4  12   2        1.98        2.51      1.02 o 
  -3  12   2        0.74        0.74      0.99 o 
  -2  12   2      336.64      313.83      9.39 o 
  -1  12   2      803.60      830.28     31.82 o 
   0  12   2      100.87       83.43      3.08 o 
   1  12   2        1.31        2.54      1.11 o 
   2  12   2      126.76      114.68      5.69 o 
   3  12   2        4.40        6.05      1.39 o 
   4  12   2        6.16        7.84      1.56 o 
   5  12   2        1.42        1.48      1.29 o 
   6  12   2       80.12       78.74      3.94 o 
   7  12   2        6.51        6.65      2.25 o 
   8  12   2        0.00        1.49      2.10 o 
  -8  13   2        4.35        4.85      2.52 o 
  -7  13   2       34.45       39.65      5.25 o 
  -6  13   2       55.61       66.97      4.40 o 
  -5  13   2     1124.23     1072.05     44.96 o 
  -4  13   2        5.66        5.35      1.50 o 
  -3  13   2      392.18      374.30     19.76 o 
  -2  13   2        5.18        3.88      1.00 o 
  -1  13   2       14.19       15.45      1.62 o 
   0  13   2      183.43      156.98      7.24 o 
   1  13   2      756.07      738.23     34.25 o 
   2  13   2       16.36       13.51      2.99 o 
   3  13   2      240.48      212.79     11.78 o 
   4  13   2        5.82        7.21      1.79 o 
   5  13   2       15.63       16.25      2.38 o 
   6  13   2        4.58        8.64      2.20 o 
   7  13   2        3.69        5.72      1.73 o 
   8  13   2       14.20       18.78      4.09 o 
  -8  14   2        6.26       13.92      3.39 o 
  -7  14   2       17.18       16.15      3.35 o 
  -6  14   2       18.93       20.82      3.20 o 
  -5  14   2       39.40       49.88      4.39 o 
  -4  14   2      206.68      195.60     10.22 o 
  -3  14   2       50.55       50.42      3.65 o 
  -2  14   2        0.90        3.64      1.23 o 
  -1  14   2      189.12      197.42      9.82 o 
   0  14   2       16.06       17.43      1.91 o 
   1  14   2      108.57       99.17      4.66 o 
   2  14   2       24.71       31.30      2.86 o 
   3  14   2        0.00        1.40      1.21 o 
   4  14   2        0.11        0.09      1.38 o 
   5  14   2       18.14       17.38      2.49 o 
   6  14   2        1.00        2.47      1.74 o 
   7  14   2        3.96        5.23      2.18 o 
  -7  15   2        3.58        3.89      2.17 o 
  -6  15   2        9.71       12.96      2.77 o 
  -5  15   2        4.71        5.43      1.91 o 
  -4  15   2       11.45       15.04      2.14 o 
  -3  15   2        0.43        1.36      1.23 o 
  -2  15   2      319.94      298.02     15.27 o 
  -1  15   2       19.41       19.02      2.20 o 
   0  15   2       74.21       77.93      4.14 o 
   1  15   2      609.31      510.21     16.34 o 
   2  15   2        0.10        0.30      1.27 o 
   3  15   2      141.06      131.69      6.81 o 
   4  15   2       14.43       19.62      2.53 o 
   5  15   2        3.93        4.46      1.54 o 
   6  15   2        3.53        3.70      2.10 o 
   7  15   2        0.12        1.91      2.52 o 
  -7  16   2       24.90       31.75      4.83 o 
  -6  16   2        4.26        6.33      2.06 o 
  -5  16   2       21.35       19.02      3.03 o 
  -4  16   2      134.36      127.30     10.68 o 
  -3  16   2      110.80      107.57      4.98 o 
  -2  16   2       20.58       19.69      2.50 o 
  -1  16   2       12.52       17.12      2.69 o 
   0  16   2        0.06        1.05      1.15 o 
   1  16   2        2.54        0.09      1.37 o 
   2  16   2      107.69      103.12      5.20 o 
   3  16   2        6.65        9.72      1.96 o 
   4  16   2        0.79        4.31      1.48 o 
   5  16   2       34.34       38.43      3.59 o 
   6  16   2        7.63       10.34      2.60 o 
   7  16   2        2.12        1.00      4.23 o 
  -6  17   2        2.53        1.93      1.93 o 
  -5  17   2       19.23       19.45      6.28 o 
  -4  17   2        5.65        8.00      2.59 o 
  -3  17   2       64.22       66.16      3.87 o 
  -2  17   2       81.98       79.54      3.96 o 
  -1  17   2       11.14       16.78      3.28 o 
   0  17   2        0.72        2.95      1.62 o 
   1  17   2        5.83        3.92      1.70 o 
   2  17   2        3.76        2.57      1.54 o 
   3  17   2        2.02        4.67      1.54 o 
   4  17   2       13.84       16.02      4.23 o 
   5  17   2        3.14        7.87      1.86 o 
   6  17   2        1.88        5.00      2.21 o 
  -6  18   2        2.30        7.40      2.25 o 
  -5  18   2        7.33       11.47      2.74 o 
  -4  18   2       69.40       67.45      8.39 o 
  -3  18   2       14.28       13.87      2.99 o 
  -2  18   2        6.23        9.95      2.68 o 
  -1  18   2        2.21        2.94      1.82 o 
   0  18   2       33.03       44.47      5.35 o 
   1  18   2        3.56        3.20      1.53 o 
   2  18   2        0.45        1.37      1.29 o 
   3  18   2       15.76       13.56      2.24 o 
   4  18   2        2.52        0.08      1.39 o 
   5  18   2        2.78        5.67      1.77 o 
  -5  19   2       18.11       25.55      3.85 o 
  -4  19   2       31.93       40.27      8.10 o 
  -3  19   2        3.99        3.07      1.88 o 
  -2  19   2        0.79        1.10      1.89 o 
  -1  19   2       12.27       20.61      3.88 o 
   0  19   2      104.21      112.08      7.26 o 
   1  19   2        2.02        1.89      2.03 o 
   2  19   2        0.01        2.36      1.60 o 
   3  19   2        3.10        2.22      1.58 o 
   4  19   2        0.22        3.29      1.71 o 
   5  19   2        9.43       11.91      2.66 o 
  -4  20   2        4.20        8.33      3.69 o 
  -3  20   2        0.14        4.05      2.35 o 
  -2  20   2        8.56       14.14      4.02 o 
  -1  20   2       28.77       36.41      6.01 o 
   0  20   2       59.89       71.41      5.89 o 
   1  20   2        4.82       12.09      3.22 o 
   2  20   2        0.07        1.08      1.81 o 
   3  20   2        1.79        3.51      1.99 o 
   4  20   2        0.59        3.52      2.00 o 
  -2  21   2        1.99        1.58      2.23 o 
  -1  21   2        3.49        6.55      3.15 o 
   0  21   2        0.07        3.09      2.46 o 
   1  21   2       27.49       37.53      5.51 o 
   2  21   2        7.69       12.84      3.48 o 
 -10   1   3        1.77        2.49      3.48 o 
  -9   1   3       25.24       38.15      6.55 o 
  -8   1   3        4.41        8.63      2.35 o 
  -7   1   3       68.24       64.11      4.25 o 
  -6   1   3       54.23       48.85      3.36 o 
  -5   1   3        1.67        2.45      1.03 o 
  -4   1   3      399.48      379.09     13.57 o 
  -3   1   3      212.32      243.07     10.24 o 
  -2   1   3     9169.63     9039.16    376.27 o 
  -1   1   3     4950.02     5091.42    141.75 o 
   0   1   3     4136.52     4279.59    129.97 o 
   1   1   3      818.99      912.71     36.25 o 
   2   1   3       85.62       80.80      1.51 o 
   3   1   3      440.83      440.54      4.39 o 
   4   1   3      334.07      366.92      4.53 o 
   5   1   3      255.64      266.08      5.30 o 
   6   1   3      106.51      121.32      3.65 o 
   7   1   3        9.66       12.73      1.72 o 
   8   1   3        0.45        1.62      1.85 o 
   9   1   3        2.07        6.70      2.64 o 
  10   1   3        1.18        4.64      3.73 o 
 -10   2   3        0.65        5.72      3.65 o 
  -9   2   3       55.16       57.82      6.63 o 
  -8   2   3        0.34       -0.58      2.16 o 
  -7   2   3       28.65       26.78      3.31 o 
  -6   2   3       14.46       16.55      2.78 o 
  -5   2   3      306.04      321.64     19.24 o 
  -4   2   3      166.23      179.96      8.64 o 
  -3   2   3      701.21      751.11     39.24 o 
  -2   2   3      638.77      642.37     35.63 o 
  -1   2   3      623.41      601.56     31.24 o 
   0   2   3     4066.95     4218.49     96.58 o 
   1   2   3        5.98        6.63      0.72 o 
   2   2   3     1758.48     1763.60     10.49 o 
   3   2   3       18.99       26.18      1.10 o 
   4   2   3      533.25      509.52      5.69 o 
   5   2   3        1.53        2.99      0.60 o 
   6   2   3        0.29        1.00      0.64 o 
   7   2   3      369.60      360.51      6.91 o 
   8   2   3       78.86       63.94      7.05 o 
   9   2   3       17.09       18.61      6.88 o 
  10   2   3       28.49       32.43      7.38 o 
 -10   3   3        6.57       10.90      3.11 o 
  -9   3   3        1.07        4.52      2.23 o 
  -8   3   3        0.19       -0.70      1.43 o 
  -7   3   3      106.30      104.59      4.53 o 
  -6   3   3      363.95      321.19     28.57 o 
  -5   3   3      684.86      648.11     35.59 o 
  -4   3   3      385.96      383.31     14.56 o 
  -3   3   3     1262.83     1410.36     52.72 o 
  -2   3   3      313.42      332.34     18.05 o 
  -1   3   3      957.67      976.50     44.00 o 
   0   3   3       73.50       69.23      1.41 o 
   1   3   3      234.20      238.38      9.95 o 
   2   3   3        1.03        2.12      0.48 o 
   3   3   3      272.82      290.44      3.15 o 
   4   3   3       94.04       82.73      2.48 o 
   5   3   3       15.56       15.51      1.53 o 
   6   3   3      247.82      245.52      9.66 o 
   7   3   3        2.90       10.80      1.52 o 
   8   3   3      101.80      116.03      9.45 o 
   9   3   3      136.86      135.02     10.86 o 
  10   3   3        3.57        5.89      4.73 o 
 -10   4   3       26.26       21.81      4.40 o 
  -9   4   3       27.33       31.59      4.80 o 
  -8   4   3       54.19       53.32      5.35 o 
  -7   4   3        5.99        2.70      1.28 o 
  -6   4   3       97.91       89.78      9.59 o 
  -5   4   3       71.66       69.02      2.54 o 
  -4   4   3       20.39       31.85      2.16 o 
  -3   4   3        2.23        1.49      0.37 o 
  -2   4   3     1297.35     1280.59     64.32 o 
  -1   4   3      636.67      620.46     26.45 o 
   0   4   3      344.01      325.31     13.11 o 
   1   4   3     2866.23     3021.27    107.20 o 
   2   4   3      871.15      960.86     25.50 o 
   3   4   3      350.06      405.79      6.32 o 
   4   4   3       39.36       38.83      1.31 o 
   5   4   3        0.15       -0.02      0.54 o 
   6   4   3      207.30      189.65      7.23 o 
   7   4   3       76.77       60.43      2.99 o 
   8   4   3       51.84       51.10      4.72 o 
   9   4   3       25.36       33.42      7.05 o 
  10   4   3       14.56       26.79      6.55 o 
 -10   5   3        8.21       11.64      3.52 o 
  -9   5   3        4.96        9.74      2.85 o 
  -8   5   3       22.69       18.33      3.52 o 
  -7   5   3       90.39       74.35      7.42 o 
  -6   5   3      128.90      117.43      7.90 o 
  -5   5   3       75.24       65.83      4.82 o 
  -4   5   3       98.11       83.76      3.76 o 
  -3   5   3      189.10      206.83     11.76 o 
  -2   5   3       19.52       27.50      2.28 o 
  -1   5   3     1732.34     1874.84     63.10 o 
   0   5   3      831.99      876.88     37.36 o 
   1   5   3      263.02      264.59     11.47 o 
   2   5   3     2886.65     3018.62    137.83 o 
   3   5   3      226.57      220.14      5.23 o 
   4   5   3       58.34       62.79      2.15 o 
   5   5   3      139.78      134.34      3.76 o 
   6   5   3        5.96        7.84      1.11 o 
   7   5   3       50.09       49.10      2.85 o 
   8   5   3       39.78       45.99      4.98 o 
   9   5   3       17.96       37.90      7.80 o 
  10   5   3        8.80        8.87      4.81 o 
 -10   6   3        3.19        1.42      2.37 o 
  -9   6   3       18.00       24.86      4.39 o 
  -8   6   3        1.21        2.08      1.85 o 
  -7   6   3       77.21       71.58      5.19 o 
  -6   6   3      513.83      467.87     37.79 o 
  -5   6   3      863.24      860.33     76.43 o 
  -4   6   3       52.28       38.57      2.90 o 
  -3   6   3      542.45      569.51     23.34 o 
  -2   6   3      412.26      441.67     18.08 o 
  -1   6   3      564.87      558.96     16.09 o 
   0   6   3      381.95      365.88     15.55 o 
   1   6   3      231.13      241.83     13.08 o 
   2   6   3      222.67      220.26      7.95 o 
   3   6   3       63.62       90.51      4.09 o 
   4   6   3      194.04      191.95      4.49 o 
   5   6   3        7.54        8.46      1.12 o 
   6   6   3      229.92      186.17      6.79 o 
   7   6   3       86.92       73.16      4.18 o 
   8   6   3        8.59        3.70      3.28 o 
   9   6   3        1.76        4.72      2.35 o 
 -10   7   3        7.31       10.53      4.64 o 
  -9   7   3       29.44       34.26      5.19 o 
  -8   7   3        0.80        1.67      1.47 o 
  -7   7   3       30.57       31.41      5.35 o 
  -6   7   3       16.44       15.85      3.07 o 
  -5   7   3      100.20       99.66      7.34 o 
  -4   7   3      396.04      442.06     22.35 o 
  -3   7   3      398.09      425.56     15.83 o 
  -2   7   3     1137.19     1176.90     31.95 o 
  -1   7   3       87.06       95.94      2.29 o 
   0   7   3     1047.76     1123.69     51.37 o 
   1   7   3       52.32       59.42      1.96 o 
   2   7   3      161.23      140.33      7.86 o 
   3   7   3     1235.62     1393.97     54.55 o 
   4   7   3      143.95      131.03      4.33 o 
   5   7   3       50.65       45.37      2.47 o 
   6   7   3       70.03       68.38      3.25 o 
   7   7   3        5.68        6.25      1.86 o 
   8   7   3        7.96        8.50      2.53 o 
   9   7   3        1.05        1.00      3.32 o 
  -9   8   3       30.88       28.34      4.79 o 
  -8   8   3        6.11        7.14      2.34 o 
  -7   8   3       10.77        6.91      2.28 o 
  -6   8   3      599.06      495.20     27.04 o 
  -5   8   3      196.44      192.62     12.23 o 
  -4   8   3       14.73       21.68      1.47 o 
  -3   8   3      304.85      310.57      8.73 o 
  -2   8   3       28.80       25.29      1.54 o 
  -1   8   3     4173.31     4517.51    119.80 o 
   0   8   3      314.70      302.06     12.86 o 
   1   8   3      538.54      617.89     24.63 o 
   2   8   3        2.97        4.21      0.89 o 
   3   8   3        0.46        1.13      0.57 o 
   4   8   3       15.37       14.68      1.72 o 
   5   8   3        2.27        3.10      1.01 o 
   6   8   3       61.25       63.35      3.26 o 
   7   8   3       80.09       67.42      4.27 o 
   8   8   3       15.10       14.67      2.78 o 
   9   8   3        1.71        4.88      2.30 o 
  -9   9   3       12.65       15.69      3.63 o 
  -8   9   3       16.41       24.78      4.22 o 
  -7   9   3        0.03        0.93      1.47 o 
  -6   9   3       16.19       16.53      3.24 o 
  -5   9   3      589.03      554.18     36.85 o 
  -4   9   3       34.63       32.53      2.14 o 
  -3   9   3        6.40        8.52      1.03 o 
  -2   9   3     2677.13     2861.56     55.69 o 
  -1   9   3       84.38       74.28      3.44 o 
   0   9   3      299.42      313.45     13.61 o 
   1   9   3      127.55      130.89      7.02 o 
   2   9   3       45.31       35.62      1.98 o 
   3   9   3       38.42       33.22      2.18 o 
   4   9   3      240.85      239.07     12.68 o 
   5   9   3      169.76      157.48      8.86 o 
   6   9   3      365.60      343.58     13.28 o 
   7   9   3        0.13        3.24      1.56 o 
   8   9   3        0.03        0.95      1.60 o 
   9   9   3        2.22        1.23      4.77 o 
  -9  10   3       28.76       47.00      6.04 o 
  -8  10   3        1.71        1.41      1.79 o 
  -7  10   3        5.53        4.11      1.99 o 
  -6  10   3        3.88        5.17      2.22 o 
  -5  10   3       11.95       13.14      2.70 o 
  -4  10   3      138.46      155.42      6.30 o 
  -3  10   3       38.89       53.51      3.17 o 
  -2  10   3        4.02        4.82      0.88 o 
  -1  10   3      431.61      446.97     17.29 o 
   0  10   3      268.53      276.10      5.17 o 
   1  10   3       61.41       43.88      2.38 o 
   2  10   3       53.98       68.25      3.74 o 
   3  10   3      135.50      128.60      9.66 o 
   4  10   3       48.44       43.29      2.89 o 
   5  10   3       50.28       49.91      4.95 o 
   6  10   3       31.37       37.13      3.15 o 
   7  10   3       47.58       51.04      4.52 o 
   8  10   3        0.01       -0.76      1.36 o 
   9  10   3        0.06        0.58      2.06 o 
  -9  11   3        3.02        3.36      2.35 o 
  -8  11   3       30.94       35.25      4.98 o 
  -7  11   3       22.20       23.81      3.96 o 
  -6  11   3       22.18       18.31      2.58 o 
  -5  11   3      400.43      390.26     18.01 o 
  -4  11   3        9.49       13.30      1.67 o 
  -3  11   3        0.40        0.79      0.61 o 
  -2  11   3       87.78       80.33      2.67 o 
  -1  11   3       61.04       66.66      3.59 o 
   0  11   3      125.72      112.90      4.80 o 
   1  11   3      692.81      660.90     20.85 o 
   2  11   3        0.03        0.64      0.87 o 
   3  11   3       88.27       88.89      3.95 o 
   4  11   3       17.35       17.29      2.21 o 
   5  11   3        3.63        7.00      1.53 o 
   6  11   3       43.72       35.54      3.18 o 
   7  11   3       10.38        7.30      2.11 o 
   8  11   3        0.38        2.83      1.73 o 
  -8  12   3        3.41        5.09      2.52 o 
  -7  12   3       57.22       62.43      5.27 o 
  -6  12   3       30.90       36.17      4.88 o 
  -5  12   3      113.35      112.73      5.25 o 
  -4  12   3      365.43      365.02     18.52 o 
  -3  12   3        3.37        4.07      0.88 o 
  -2  12   3      101.83      105.56      4.12 o 
  -1  12   3        0.51        1.49      0.65 o 
   0  12   3        0.11        1.16      0.79 o 
   1  12   3     1266.41     1154.33    101.18 o 
   2  12   3      763.65      736.70     25.71 o 
   3  12   3        3.27        2.84      1.18 o 
   4  12   3       69.55       61.12      3.58 o 
   5  12   3       24.65       26.07      2.77 o 
   6  12   3       77.17       59.91      3.77 o 
   7  12   3        4.61       11.43      2.54 o 
   8  12   3       15.25       13.91      2.98 o 
  -8  13   3       34.13       44.39      6.51 o 
  -7  13   3        3.16        3.61      1.96 o 
  -6  13   3        1.89        3.25      1.64 o 
  -5  13   3       11.25       14.90      2.77 o 
  -4  13   3       36.91       30.04      2.72 o 
  -3  13   3        9.31       14.35      1.99 o 
  -2  13   3      227.76      209.42      7.10 o 
  -1  13   3      234.06      217.16     10.17 o 
   0  13   3      334.03      334.32      9.68 o 
   1  13   3      518.93      454.64     17.21 o 
   2  13   3      318.25      298.38     17.15 o 
   3  13   3       67.51       58.23      3.42 o 
   4  13   3        5.59        4.43      1.44 o 
   5  13   3        7.08        8.85      1.89 o 
   6  13   3       22.17       28.18      3.06 o 
   7  13   3        0.37        1.27      1.70 o 
   8  13   3       45.87       51.55      5.08 o 
  -8  14   3        3.56        6.23      2.48 o 
  -7  14   3       53.04       49.27      5.92 o 
  -6  14   3        0.25        3.80      1.45 o 
  -5  14   3        1.97        8.72      2.10 o 
  -4  14   3      573.90      570.21     27.58 o 
  -3  14   3       36.99       33.80      3.88 o 
  -2  14   3      878.79      837.39     38.64 o 
  -1  14   3      146.96      133.32      5.28 o 
   0  14   3      117.36       97.73      4.53 o 
   1  14   3      466.74      395.70     20.84 o 
   2  14   3      322.71      291.94     13.77 o 
   3  14   3      115.39      101.93      6.92 o 
   4  14   3        1.02        2.07      1.38 o 
   5  14   3        0.31        2.46      1.38 o 
   6  14   3       42.14       41.85      3.69 o 
   7  14   3        0.59        2.32      1.88 o 
  -7  15   3       18.15       24.74      4.30 o 
  -6  15   3        2.50        5.08      1.86 o 
  -5  15   3       10.96       13.87      2.66 o 
  -4  15   3        9.77       12.72      2.49 o 
  -3  15   3      147.38      125.30      6.80 o 
  -2  15   3       45.32       49.37      3.19 o 
  -1  15   3      416.61      363.71      7.36 o 
   0  15   3      101.47       85.00      4.43 o 
   1  15   3       39.68       27.53      3.46 o 
   2  15   3      134.79      128.23      6.47 o 
   3  15   3        0.06        1.42      1.21 o 
   4  15   3        3.81        1.61      1.32 o 
   5  15   3        1.11        3.52      1.58 o 
   6  15   3        0.01        0.66      1.75 o 
   7  15   3       13.47       13.16      2.77 o 
  -7  16   3        2.15        3.30      2.34 o 
  -6  16   3       81.91       88.96      5.38 o 
  -5  16   3       55.07       51.21      4.96 o 
  -4  16   3        0.23        0.64      1.59 o 
  -3  16   3        0.03        2.15      1.41 o 
  -2  16   3       50.13       49.33      3.40 o 
  -1  16   3       92.92       80.06      4.34 o 
   0  16   3       16.08       16.91      2.90 o 
   1  16   3      313.26      274.17      9.43 o 
   2  16   3        0.67        2.07      1.40 o 
   3  16   3        0.00        0.67      1.11 o 
   4  16   3       16.31       20.56      2.71 o 
   5  16   3       10.35       12.47      2.21 o 
   6  16   3       37.01       41.37     12.62 o 
  -6  17   3       11.43       19.42      4.24 o 
  -5  17   3        0.55        4.59      1.93 o 
  -4  17   3       13.05       25.68      3.54 o 
  -3  17   3       19.72       20.96      2.55 o 
  -2  17   3       91.44       82.71      4.15 o 
  -1  17   3        0.78        0.58      2.24 o 
   0  17   3       16.90       20.43      2.94 o 
   1  17   3        0.56        4.13      1.66 o 
   2  17   3        0.36        1.76      1.66 o 
   3  17   3        1.18        2.94      1.56 o 
   4  17   3       12.64        9.07      1.90 o 
   5  17   3        7.56        8.76      2.18 o 
   6  17   3        0.41        3.81      2.27 o 
  -5  18   3       18.67       26.26      4.53 o 
  -4  18   3       67.05       68.10      4.84 o 
  -3  18   3      118.48      118.25      7.25 o 
  -2  18   3        0.67        1.52      1.99 o 
  -1  18   3       21.72       25.72      4.20 o 
   0  18   3        3.73        4.49      1.76 o 
   1  18   3        1.65        3.51      1.73 o 
   2  18   3        5.38        5.51      1.88 o 
   3  18   3        4.69        6.30      2.04 o 
   4  18   3        0.00        2.72      1.44 o 
   5  18   3       30.48       29.75      3.50 o 
  -5  19   3        0.55        3.80      2.70 o 
  -4  19   3       29.95       35.84      4.33 o 
  -3  19   3       24.91       21.44      3.14 o 
  -2  19   3       21.61       28.56      4.38 o 
  -1  19   3        0.83        1.33      1.95 o 
   0  19   3       36.51       42.31      5.40 o 
   1  19   3       16.77       13.18      2.70 o 
   2  19   3        4.82        5.86      1.89 o 
   3  19   3       10.02       11.05      2.65 o 
   4  19   3        0.22        1.49      1.60 o 
  -4  20   3       18.96       14.78      3.53 o 
  -3  20   3       23.96       21.23      4.18 o 
  -2  20   3        3.44        9.57      2.84 o 
  -1  20   3        2.05        3.57      2.41 o 
   0  20   3       18.73       21.89      4.22 o 
   1  20   3       60.87       63.64      6.80 o 
   2  20   3        7.69        5.44      2.18 o 
   3  20   3       12.56       12.75      2.69 o 
  -2  21   3        2.08       10.27      3.08 o 
  -1  21   3        0.14        0.95      3.98 o 
   0  21   3        2.65        6.75      2.87 o 
   1  21   3       12.73       13.81      3.42 o 
   2  21   3        1.70       11.01      2.48 o 
  -9   0   4       38.09       38.23      6.63 o 
  -8   0   4        6.77       14.35      4.31 o 
  -7   0   4      373.44      347.58     14.10 o 
  -6   0   4      138.08      127.31      7.88 o 
  -5   0   4       29.76       37.90      4.06 o 
  -4   0   4     6006.04     5700.60     44.70 o 
  -3   0   4      672.09      753.64     14.68 o 
  -2   0   4     6800.58     7041.42     41.55 o 
  -1   0   4    37030.52    34840.90    376.03 o 
   0   0   4    11392.75    11421.98    727.31 o 
   1   0   4      167.06      179.90     10.40 o 
   2   0   4     1780.72     1803.15     32.48 o 
   3   0   4      251.19      259.48      6.39 o 
   4   0   4       80.60       95.86      3.09 o 
   5   0   4      556.06      493.22     13.14 o 
   6   0   4      372.04      333.18      9.89 o 
   7   0   4       11.93       14.90      3.69 o 
   8   0   4      120.03      123.57      9.37 o 
 -10   1   4        1.18        0.66      2.99 o 
  -9   1   4       18.19       29.86      6.05 o 
  -8   1   4      107.53      110.47      6.16 o 
  -7   1   4     1256.25     1217.97     31.81 o 
  -6   1   4      275.69      222.53     21.52 o 
  -5   1   4     1140.17     1122.43     20.19 o 
  -4   1   4      162.64      188.13     13.73 o 
  -3   1   4     2663.43     2954.92    152.12 o 
  -2   1   4      128.76       87.33      2.74 o 
  -1   1   4     3320.53     3595.61     87.22 o 
   0   1   4     9749.56    10200.65    336.12 o 
   1   1   4     3509.13     4113.38    163.44 o 
   2   1   4     1098.69     1127.01     16.70 o 
   3   1   4      526.32      623.16      8.56 o 
   4   1   4      103.03      139.11      2.62 o 
   5   1   4       29.61       26.90      1.38 o 
   6   1   4       13.26       12.57      1.38 o 
   7   1   4        6.32       13.27      1.74 o 
   8   1   4       39.91       36.98      4.43 o 
   9   1   4        6.68        6.22      3.48 o 
 -10   2   4       11.48       15.91      3.69 o 
  -9   2   4        1.48        3.38      2.25 o 
  -8   2   4        0.25       -0.58      1.59 o 
  -7   2   4      211.43      208.68     21.27 o 
  -6   2   4       71.15       73.77     11.65 o 
  -5   2   4        0.06        2.20      1.00 o 
  -4   2   4     2920.15     3138.66    174.47 o 
  -3   2   4     1307.21     1537.52     82.68 o 
  -2   2   4     4453.32     4577.72    154.79 o 
  -1   2   4      101.49       84.21      2.29 o 
   0   2   4      784.74      795.17     23.86 o 
   1   2   4      100.45      122.49      6.27 o 
   2   2   4      631.07      659.12     15.01 o 
   3   2   4     3098.67     3220.70     13.00 o 
   4   2   4     2990.67     3132.40     13.89 o 
   5   2   4      285.37      236.27      4.91 o 
   6   2   4      373.95      332.75      6.35 o 
   7   2   4        0.02        0.40      0.68 o 
   8   2   4        1.00        0.70      1.82 o 
   9   2   4       36.58       45.28      7.55 o 
 -10   3   4       12.59       14.38      3.63 o 
  -9   3   4        9.31        8.29      2.81 o 
  -8   3   4       84.84       78.58      5.66 o 
  -7   3   4      397.91      395.13     45.28 o 
  -6   3   4       65.70       69.38      9.41 o 
  -5   3   4       31.70       27.69      4.56 o 
  -4   3   4       10.55        9.10      1.23 o 
  -3   3   4        5.83        6.76      0.54 o 
  -2   3   4      395.06      443.68     18.81 o 
  -1   3   4     5453.24     5443.76    210.58 o 
   0   3   4     1578.37     1721.84     39.96 o 
   1   3   4      574.06      695.12     27.79 o 
   2   3   4       14.71        9.76      0.67 o 
   3   3   4     1021.84     1061.55     10.90 o 
   4   3   4       21.02       30.87      1.34 o 
   5   3   4      280.63      277.29      5.45 o 
   6   3   4      452.24      406.22     14.26 o 
   7   3   4      187.73      181.09      5.11 o 
   8   3   4       36.94       45.51      4.80 o 
   9   3   4        1.10        3.65      3.32 o 
 -10   4   4        3.45        7.86      3.23 o 
  -9   4   4        3.77        2.48      2.01 o 
  -8   4   4        8.92       12.20      2.70 o 
  -7   4   4       21.68       18.35      2.45 o 
  -6   4   4       30.76       25.05      2.58 o 
  -5   4   4       30.20       34.77      2.30 o 
  -4   4   4      147.48      161.16     10.88 o 
  -3   4   4      302.18      342.45     19.56 o 
  -2   4   4        5.37        7.37      0.69 o 
  -1   4   4       17.33       13.56      0.78 o 
   0   4   4     2569.27     2794.73    108.43 o 
   1   4   4       14.25       13.05      0.88 o 
   2   4   4      426.80      436.60     18.22 o 
   3   4   4      982.43     1040.37     12.28 o 
   4   4   4       39.07       33.90      1.64 o 
   5   4   4       11.17       14.25      1.39 o 
   6   4   4        2.90        3.80      0.98 o 
   7   4   4       31.83       44.13      2.50 o 
   8   4   4       11.15       12.92      2.86 o 
   9   4   4       45.20       47.19      7.96 o 
 -10   5   4        5.69       10.36      3.19 o 
  -9   5   4        1.26        5.46      2.51 o 
  -8   5   4      142.00      123.71      7.10 o 
  -7   5   4       55.04       45.53      6.76 o 
  -6   5   4       21.05       23.90      2.55 o 
  -5   5   4      185.11      179.92     14.02 o 
  -4   5   4      113.29       93.32      6.55 o 
  -3   5   4      245.95      275.93     15.13 o 
  -2   5   4        1.03        6.85      0.77 o 
  -1   5   4       15.97       14.21      0.89 o 
   0   5   4      793.59      932.25     42.43 o 
   1   5   4      865.48      906.79     28.29 o 
   2   5   4      329.81      350.13     14.38 o 
   3   5   4      240.12      252.71      6.20 o 
   4   5   4       30.69       42.05      2.02 o 
   5   5   4       14.49       18.85      1.63 o 
   6   5   4      220.49      191.43      4.52 o 
   7   5   4       27.72       28.89      3.01 o 
   8   5   4       28.96       35.97      3.68 o 
   9   5   4       15.13       15.51      5.56 o 
 -10   6   4        6.84       11.90      3.74 o 
  -9   6   4       48.09       50.73      9.08 o 
  -8   6   4        6.57       12.29      2.88 o 
  -7   6   4       88.74       64.88      5.07 o 
  -6   6   4       87.04       87.04     11.37 o 
  -5   6   4        4.39        5.42      1.07 o 
  -4   6   4       36.09       37.72      2.20 o 
  -3   6   4       66.41       63.15      2.24 o 
  -2   6   4        1.18        1.72      0.49 o 
  -1   6   4      363.30      393.77     16.64 o 
   0   6   4      662.33      652.43     26.55 o 
   1   6   4     1002.67     1094.39     40.75 o 
   2   6   4      374.10      382.85     17.48 o 
   3   6   4      391.97      467.53     14.75 o 
   4   6   4      168.24      147.68      4.94 o 
   5   6   4       31.82       34.04      2.00 o 
   6   6   4      100.04      103.24      3.90 o 
   7   6   4        1.73        2.73      1.10 o 
   8   6   4       32.67       31.77      3.60 o 
   9   6   4       13.49       10.53      4.56 o 
  -9   7   4       19.17       18.96      3.57 o 
  -8   7   4       41.74       38.69      4.96 o 
  -7   7   4        1.09        1.08      1.64 o 
  -6   7   4      964.87      794.51     29.61 o 
  -5   7   4      541.13      532.59     35.71 o 
  -4   7   4      538.67      564.28     42.88 o 
  -3   7   4      234.38      220.42     10.69 o 
  -2   7   4       83.92       76.82      3.32 o 
  -1   7   4       16.47       19.69      1.22 o 
   0   7   4      357.68      387.68     18.38 o 
   1   7   4      189.77      185.30      7.91 o 
   2   7   4     1018.65     1152.04     50.15 o 
   3   7   4        0.37        1.86      0.66 o 
   4   7   4       55.79       58.57      2.65 o 
   5   7   4      106.78       96.77      4.91 o 
   6   7   4       24.53       25.50      2.52 o 
   7   7   4       64.70       62.65      3.42 o 
   8   7   4        6.60       10.07      2.41 o 
   9   7   4        7.41       13.43      3.12 o 
  -9   8   4        3.55        4.76      2.37 o 
  -8   8   4       19.63       21.51      3.78 o 
  -7   8   4        8.17        5.20      2.19 o 
  -6   8   4       31.05       25.02      3.82 o 
  -5   8   4       20.36       29.49      2.12 o 
  -4   8   4      307.65      335.90     26.34 o 
  -3   8   4       80.30       82.40      3.70 o 
  -2   8   4     2973.43     3165.84    105.41 o 
  -1   8   4       21.19       28.97      1.44 o 
   0   8   4      922.55      958.11     37.47 o 
   1   8   4      299.60      261.04     11.97 o 
   2   8   4       58.71       58.44      3.18 o 
   3   8   4        0.52        3.15      0.95 o 
   4   8   4      147.61      139.09      5.75 o 
   5   8   4      733.09      660.41     22.24 o 
   6   8   4       49.49       58.64      3.29 o 
   7   8   4        0.00        2.09      1.37 o 
   8   8   4        0.75        0.40      1.39 o 
   9   8   4        1.33        5.84      2.99 o 
  -9   9   4        1.54        3.09      2.65 o 
  -8   9   4        2.08        1.15      1.91 o 
  -7   9   4        0.55        1.45      1.62 o 
  -6   9   4      691.03      573.34     32.59 o 
  -5   9   4       42.81       45.76      3.77 o 
  -4   9   4       17.00       16.57      1.75 o 
  -3   9   4      388.50      423.69     17.18 o 
  -2   9   4      195.08      198.32      8.25 o 
  -1   9   4      159.63      174.30      6.26 o 
   0   9   4      246.37      298.67     11.79 o 
   1   9   4      324.88      335.68     13.87 o 
   2   9   4      129.50      148.33     11.12 o 
   3   9   4      105.28       93.16      6.25 o 
   4   9   4      712.92      702.54     35.39 o 
   5   9   4       57.80       56.17      3.14 o 
   6   9   4      471.72      453.32     15.73 o 
   7   9   4        0.03        1.58      1.25 o 
   8   9   4       13.77       14.81      2.82 o 
   9   9   4        3.76        5.10      2.77 o 
  -9  10   4        1.46        5.65      2.82 o 
  -8  10   4       14.51       13.65      2.99 o 
  -7  10   4       17.69       13.18      3.13 o 
  -6  10   4        0.04        3.50      1.79 o 
  -5  10   4      266.12      235.70     15.95 o 
  -4  10   4       70.27       63.65      2.81 o 
  -3  10   4      207.88      208.24      6.74 o 
  -2  10   4       21.56       25.33      1.95 o 
  -1  10   4      162.75      168.14      5.60 o 
   0  10   4       27.35       20.33      1.31 o 
   1  10   4       39.50       33.30      2.29 o 
   2  10   4      151.43      142.02      8.51 o 
   3  10   4      100.33       92.10      5.48 o 
   4  10   4     1338.12     1256.62     55.17 o 
   5  10   4      502.27      456.29     12.26 o 
   6  10   4       14.22       12.57      2.05 o 
   7  10   4        7.24        9.47      2.21 o 
   8  10   4        5.19        9.56      2.50 o 
  -9  11   4       13.97       20.61      3.96 o 
  -8  11   4        0.06        1.99      1.87 o 
  -7  11   4        1.55        2.61      1.74 o 
  -6  11   4      202.83      174.42     19.82 o 
  -5  11   4        0.75        1.59      1.31 o 
  -4  11   4       33.87       36.95      3.71 o 
  -3  11   4       76.88       67.93      2.79 o 
  -2  11   4      274.00      284.57      9.58 o 
  -1  11   4        0.05        1.22      0.59 o 
   0  11   4      272.52      238.00      6.14 o 
   1  11   4        1.63        1.89      1.31 o 
   2  11   4      252.57      241.98     13.30 o 
   3  11   4       53.83       47.51      2.89 o 
   4  11   4       61.20       69.01      4.50 o 
   5  11   4        0.00        0.19      1.15 o 
   6  11   4       73.28       75.84      7.79 o 
   7  11   4       44.24       48.42      4.60 o 
   8  11   4        7.49        6.51      2.38 o 
  -8  12   4       13.98       15.60      3.72 o 
  -7  12   4       27.74       23.42      4.04 o 
  -6  12   4      163.27      152.91      9.83 o 
  -5  12   4        3.28        2.73      1.35 o 
  -4  12   4        0.37        2.69      1.27 o 
  -3  12   4       20.09       22.03      1.84 o 
  -2  12   4      241.60      250.88      8.88 o 
  -1  12   4      242.45      230.86      9.61 o 
   0  12   4      160.45      143.61      4.10 o 
   1  12   4        0.23        1.61      1.13 o 
   2  12   4      195.37      164.53      4.96 o 
   3  12   4      165.10      150.03      8.98 o 
   4  12   4      274.72      261.37     14.59 o 
   5  12   4       21.32       19.89      2.50 o 
   6  12   4       33.00       35.46      3.85 o 
   7  12   4       39.66       46.38      4.70 o 
   8  12   4        5.31        2.90      2.15 o 
  -8  13   4        2.02        1.07      2.61 o 
  -7  13   4       41.25       44.15      6.26 o 
  -6  13   4       39.40       37.79      4.90 o 
  -5  13   4        3.89        4.80      1.65 o 
  -4  13   4       40.56       38.34      3.55 o 
  -3  13   4       40.71       44.73      2.34 o 
  -2  13   4      413.65      379.45     17.91 o 
  -1  13   4      359.45      328.48     14.07 o 
   0  13   4       96.77      106.60      5.69 o 
   1  13   4      330.74      306.91     11.39 o 
   2  13   4       97.58       90.30      5.07 o 
   3  13   4        0.00        0.21      1.03 o 
   4  13   4      109.11       96.58      4.35 o 
   5  13   4        3.37        1.70      1.21 o 
   6  13   4       54.23       52.95      3.81 o 
   7  13   4       70.72       78.93      6.23 o 
   8  13   4        8.47        7.94      2.38 o 
  -8  14   4        0.83        0.83      2.82 o 
  -7  14   4        4.63        4.61      3.15 o 
  -6  14   4       13.71       11.98      2.80 o 
  -5  14   4        1.02        2.90      1.54 o 
  -4  14   4       35.57       34.78      4.49 o 
  -3  14   4      149.93      135.68      4.68 o 
  -2  14   4        2.46        5.49      1.20 o 
  -1  14   4        3.88        5.17      1.15 o 
   0  14   4       24.23       23.98      2.93 o 
   1  14   4        0.05        0.77      1.33 o 
   2  14   4       36.63       39.52      3.75 o 
   3  14   4       19.22       26.29      2.85 o 
   4  14   4        4.80        6.31      1.72 o 
   5  14   4        7.57        9.17      1.91 o 
   6  14   4        0.02        3.56      1.51 o 
   7  14   4       44.45       48.02      5.13 o 
  -7  15   4       44.61       51.26      6.23 o 
  -6  15   4       53.89       69.44      9.33 o 
  -5  15   4       84.30       71.50      6.86 o 
  -4  15   4       51.81       52.35      4.99 o 
  -3  15   4       82.32       78.57      4.27 o 
  -2  15   4       30.91       33.63      3.47 o 
  -1  15   4       69.54       65.47      3.97 o 
   0  15   4       55.47       54.72      3.86 o 
   1  15   4        1.42        2.25      1.51 o 
   2  15   4       17.12       21.33      2.89 o 
   3  15   4       40.23       34.10      3.27 o 
   4  15   4       34.81       33.81      3.35 o 
   5  15   4        5.28        7.96      1.95 o 
   6  15   4        0.06        2.59      1.50 o 
   7  15   4        1.57        0.70      1.95 o 
  -7  16   4       12.00        9.92      2.99 o 
  -6  16   4        1.21        3.56      1.79 o 
  -5  16   4        0.24        0.49      1.41 o 
  -4  16   4       34.96       36.07      3.89 o 
  -3  16   4       36.13       33.99      3.12 o 
  -2  16   4        0.54        1.15      1.26 o 
  -1  16   4        1.42        3.61      1.66 o 
   0  16   4       19.89       15.88      2.64 o 
   1  16   4        6.33        8.99      2.23 o 
   2  16   4       16.70       22.10      2.97 o 
   3  16   4        5.44        9.82      2.08 o 
   4  16   4       16.56       16.03      2.49 o 
   5  16   4       17.54       21.14      3.01 o 
   6  16   4        4.07        6.34      1.84 o 
  -6  17   4        0.06       -2.40      2.53 o 
  -5  17   4       20.67       23.76      5.21 o 
  -4  17   4        5.55        4.94      1.67 o 
  -3  17   4        0.64        3.84      1.75 o 
  -2  17   4        0.30        2.99      1.67 o 
  -1  17   4        5.13        3.70      2.16 o 
   0  17   4        5.75        7.04      1.93 o 
   1  17   4       11.90        8.69      2.23 o 
   2  17   4       61.67       53.20      4.57 o 
   3  17   4        4.62        3.71      1.70 o 
   4  17   4      131.77      145.93      6.66 o 
   5  17   4       35.17       50.16      4.33 o 
   6  17   4        5.81       10.03      2.26 o 
  -5  18   4        2.10        6.68      2.09 o 
  -4  18   4        0.62        1.95      1.68 o 
  -3  18   4       18.15       24.20      3.50 o 
  -2  18   4       14.18       20.28      3.78 o 
  -1  18   4       20.20       23.42      4.01 o 
   0  18   4       23.85       27.14      3.42 o 
   1  18   4        1.78        3.02      1.61 o 
   2  18   4        0.01        0.74      2.19 o 
   3  18   4       10.68       11.59      2.54 o 
   4  18   4        1.56        4.52      1.80 o 
   5  18   4        8.86        9.81      2.15 o 
  -4  19   4       19.23       24.60      3.37 o 
  -3  19   4        6.95       10.10      2.93 o 
  -2  19   4       63.34       69.90      6.47 o 
  -1  19   4        5.42        7.11      2.87 o 
   0  19   4        7.91       15.86      3.46 o 
   1  19   4        9.56       10.15      2.41 o 
   2  19   4        6.99        5.52      2.08 o 
   3  19   4        0.27        0.81      1.80 o 
   4  19   4       34.10       42.59      4.71 o 
  -3  20   4        1.31        3.15      3.40 o 
  -2  20   4       19.86       33.52      4.87 o 
  -1  20   4       36.33       52.54      6.27 o 
   0  20   4        1.36        5.11      4.06 o 
   1  20   4        0.51        3.79      1.89 o 
   2  20   4        0.01        1.24      1.76 o 
   3  20   4        5.16        5.80      2.25 o 
  -2  21   4        0.66        1.97      2.99 o 
  -1  21   4        6.29       12.26      3.58 o 
   0  21   4       15.75       28.19      4.73 o 
   1  21   4        0.10       -2.94      3.32 o 
  -9   1   5        1.13        1.25      2.02 o 
  -8   1   5        4.64        7.46      2.46 o 
  -7   1   5       16.36       19.16      3.12 o 
  -6   1   5       38.98       36.01      3.75 o 
  -5   1   5        2.78        0.75      0.90 o 
  -4   1   5     2440.08     2377.46     63.69 o 
  -3   1   5      282.04      335.37     10.77 o 
  -2   1   5      205.13      233.72      2.88 o 
  -1   1   5     1180.00     1202.39     26.12 o 
   0   1   5     3943.33     4525.14    195.34 o 
   1   1   5      303.37      338.42     18.96 o 
   2   1   5     1484.78     1568.66     38.22 o 
   3   1   5        0.68        1.53      0.34 o 
   4   1   5      455.53      462.49      4.58 o 
   5   1   5       14.42       14.24      1.18 o 
   6   1   5       43.38       45.25      2.52 o 
   7   1   5       11.81       11.75      1.81 o 
   8   1   5       10.29       14.50      2.45 o 
 -10   2   5       17.23       22.52     10.49 o 
  -9   2   5        5.88        6.63      3.40 o 
  -8   2   5      112.44      105.77      6.30 o 
  -7   2   5      218.24      205.50     15.88 o 
  -6   2   5      434.15      385.04     18.54 o 
  -5   2   5       77.05       73.20      4.11 o 
  -4   2   5      409.11      445.09     25.27 o 
  -3   2   5      953.03     1046.90     61.79 o 
  -2   2   5     1940.32     1993.65     78.43 o 
  -1   2   5       39.58       41.89      1.45 o 
   0   2   5      240.88      278.94     13.91 o 
   1   2   5       92.33       92.28      4.82 o 
   2   2   5     2326.40     2781.65     71.96 o 
   3   2   5      516.84      512.87      9.27 o 
   4   2   5        1.48        3.66      0.53 o 
   5   2   5       58.56       50.82      1.93 o 
   6   2   5      166.47      151.99      3.58 o 
   7   2   5      103.80      102.28      4.61 o 
   8   2   5        0.07        2.53      1.64 o 
   9   2   5        5.45        7.71      4.06 o 
 -10   3   5       22.95       21.70      6.10 o 
  -9   3   5        7.36        7.77      2.43 o 
  -8   3   5       33.21       41.05      4.57 o 
  -7   3   5       75.79       75.54      5.07 o 
  -6   3   5      749.92      731.17     60.00 o 
  -5   3   5      348.63      357.86     23.35 o 
  -4   3   5      471.45      498.84     27.74 o 
  -3   3   5     2014.54     2271.45     69.79 o 
  -2   3   5      447.33      435.88     20.22 o 
  -1   3   5      102.71      102.51      4.68 o 
   0   3   5      894.02     1015.04     18.16 o 
   1   3   5      321.59      317.10     12.98 o 
   2   3   5      832.87      996.63     31.52 o 
   3   3   5       25.15       25.26      1.17 o 
   4   3   5       24.16       27.08      1.63 o 
   5   3   5       48.27       43.91      2.22 o 
   6   3   5        2.33        5.17      1.06 o 
   7   3   5      789.72      763.38     10.73 o 
   8   3   5        5.89       10.10      2.09 o 
 -10   4   5        0.03        2.35      2.26 o 
  -9   4   5        0.44        0.73      1.77 o 
  -8   4   5       61.54       56.00      5.24 o 
  -7   4   5      926.55      803.22     37.20 o 
  -6   4   5      278.89      248.66     19.30 o 
  -5   4   5        9.62       16.96      4.35 o 
  -4   4   5       29.32       33.28      3.13 o 
  -3   4   5       97.97      109.83      6.85 o 
  -2   4   5     1834.80     1903.42     74.28 o 
  -1   4   5      845.04      731.40     26.36 o 
   0   4   5        0.98        6.92      0.56 o 
   1   4   5      101.04      134.25      5.50 o 
   2   4   5        3.89        8.71      0.91 o 
   3   4   5       57.63       78.57      2.14 o 
   4   4   5       56.69       59.87      2.22 o 
   5   4   5        6.09       10.91      1.24 o 
   6   4   5      542.44      533.03      7.65 o 
   7   4   5       70.02       85.35      3.35 o 
   8   4   5        1.44       -0.64      4.19 o 
   9   4   5        0.51       -0.25      2.65 o 
 -10   5   5        6.56        9.41      3.05 o 
  -9   5   5       42.81       44.50      5.57 o 
  -8   5   5       10.50       14.98      3.09 o 
  -7   5   5      173.05      180.25     14.04 o 
  -6   5   5      415.60      387.76     26.59 o 
  -5   5   5       82.27       83.35      9.21 o 
  -4   5   5        7.77        8.16      1.09 o 
  -3   5   5      640.67      651.73     30.98 o 
  -2   5   5        4.29        7.41      1.11 o 
  -1   5   5        3.63        5.96      0.66 o 
   0   5   5      667.98      749.76     36.65 o 
   1   5   5      931.10     1079.28     40.46 o 
   2   5   5      850.96     1053.47     45.88 o 
   3   5   5       62.15       62.71      3.00 o 
   4   5   5      134.38      153.48      4.09 o 
   5   5   5       44.32       39.34      2.43 o 
   6   5   5       24.36       23.63      2.09 o 
   7   5   5       97.70       96.73      4.06 o 
   8   5   5        1.93        6.35      2.22 o 
   9   5   5       24.23       31.27      7.13 o 
 -10   6   5        2.46        2.99      3.48 o 
  -9   6   5        7.49       10.73      2.86 o 
  -8   6   5       16.69       17.51      3.40 o 
  -7   6   5      166.43      140.24      8.25 o 
  -6   6   5        8.72       11.58      1.98 o 
  -5   6   5      108.83      101.81      8.90 o 
  -4   6   5      183.25      151.22      9.74 o 
  -3   6   5      115.59      142.38      7.24 o 
  -2   6   5     1929.26     2064.69     82.90 o 
  -1   6   5       16.97       12.84      1.00 o 
   0   6   5       78.11       98.04      6.20 o 
   1   6   5       92.62      118.06      4.62 o 
   2   6   5      501.03      566.88     34.69 o 
   3   6   5       71.68       71.48      2.73 o 
   4   6   5      179.82      208.19      7.64 o 
   5   6   5      160.33      145.22      4.52 o 
   6   6   5      107.61      103.10      6.57 o 
   7   6   5        2.00        2.11      1.21 o 
   8   6   5      165.42      186.81      7.77 o 
   9   6   5        1.36        3.15      3.82 o 
  -9   7   5        3.42        4.15      1.89 o 
  -8   7   5       45.37       42.21      5.14 o 
  -7   7   5       16.98       11.31      2.76 o 
  -6   7   5      257.64      270.61     32.08 o 
  -5   7   5       26.92       25.84      3.96 o 
  -4   7   5       47.11       44.39      5.09 o 
  -3   7   5       50.76       49.46      2.76 o 
  -2   7   5        1.60        1.37      0.51 o 
  -1   7   5      150.87      145.90      5.52 o 
   0   7   5       20.57       18.00      1.06 o 
   1   7   5     2343.06     2547.02     61.04 o 
   2   7   5      102.82       84.81      6.36 o 
   3   7   5       31.95       32.73      2.00 o 
   4   7   5      104.35       97.60      6.66 o 
   5   7   5       13.40       18.22      2.08 o 
   6   7   5       37.64       36.52      2.99 o 
   7   7   5       40.46       43.31      4.38 o 
   8   7   5       13.68       17.28      2.91 o 
   9   7   5        0.11       -1.58      3.90 o 
  -9   8   5       10.20       10.37      3.03 o 
  -8   8   5        1.01        1.41      1.71 o 
  -7   8   5        0.49        2.99      1.99 o 
  -6   8   5       11.92        8.94      2.50 o 
  -5   8   5        1.16        2.28      0.83 o 
  -4   8   5       48.94       48.40      4.43 o 
  -3   8   5      230.28      212.98     10.43 o 
  -2   8   5        6.97       10.63      1.13 o 
  -1   8   5       36.37       47.59      3.05 o 
   0   8   5        1.75        2.20      0.52 o 
   1   8   5      128.20      109.63      3.76 o 
   2   8   5       34.14       35.56      2.17 o 
   3   8   5        3.45        3.22      0.85 o 
   4   8   5        0.77        1.47      0.87 o 
   5   8   5      138.19      137.44      4.61 o 
   6   8   5      103.35       99.65      4.24 o 
   7   8   5       10.18       11.88      2.02 o 
   8   8   5        6.66       11.79      2.56 o 
   9   8   5        0.64       -0.93      1.97 o 
  -9   9   5        1.05        2.22      2.33 o 
  -8   9   5       16.01       21.13      3.86 o 
  -7   9   5       12.50       18.28      3.55 o 
  -6   9   5        1.00        1.53      1.47 o 
  -5   9   5        7.66        6.58      1.27 o 
  -4   9   5      140.99      134.40      7.21 o 
  -3   9   5       95.28       92.40      3.96 o 
  -2   9   5       92.37       96.48      3.32 o 
  -1   9   5       26.17       19.96      1.46 o 
   0   9   5       61.85       59.33      1.87 o 
   1   9   5        6.31       10.02      1.26 o 
   2   9   5      280.27      259.79     17.69 o 
   3   9   5       38.59       34.56      2.60 o 
   4   9   5      202.22      198.41     11.48 o 
   5   9   5        1.17        1.94      1.16 o 
   6   9   5      158.00      158.86     10.28 o 
   7   9   5      177.49      158.13      5.81 o 
   8   9   5        0.26        0.18      1.56 o 
  -9  10   5        0.80        4.80      2.20 o 
  -8  10   5        0.12        1.99      2.49 o 
  -7  10   5        2.91        5.70      3.11 o 
  -6  10   5       80.00       73.85     10.20 o 
  -5  10   5        8.80       14.02      2.20 o 
  -4  10   5       11.18       13.65      1.63 o 
  -3  10   5        9.19       12.98      2.75 o 
  -2  10   5      167.93      164.14      5.33 o 
  -1  10   5      149.48      167.11      7.74 o 
   0  10   5        7.21        6.22      0.83 o 
   1  10   5        4.36        6.10      1.07 o 
   2  10   5       23.51       27.29      2.39 o 
   3  10   5      575.79      586.16     26.64 o 
   4  10   5      252.61      257.53     10.34 o 
   5  10   5        2.62        6.32      1.68 o 
   6  10   5       60.35       52.16      3.53 o 
   7  10   5       14.77       23.46      2.80 o 
   8  10   5        4.71        3.97      3.01 o 
  -8  11   5        1.31        5.97      2.43 o 
  -7  11   5       91.20       94.03      6.33 o 
  -6  11   5       18.63       25.05      3.88 o 
  -5  11   5      251.48      231.40     21.60 o 
  -4  11   5       18.83       21.90      2.12 o 
  -3  11   5       53.15       54.12      2.28 o 
  -2  11   5        0.99        2.01      0.65 o 
  -1  11   5      158.40      140.04      7.39 o 
   0  11   5       32.96       35.05      2.04 o 
   1  11   5        8.16        9.39      1.39 o 
   2  11   5      357.16      322.65     17.10 o 
   3  11   5      377.14      340.72     23.82 o 
   4  11   5      200.66      179.65     10.20 o 
   5  11   5       36.32       40.64      3.36 o 
   6  11   5      203.06      200.56     10.26 o 
   7  11   5       16.11       20.67      2.70 o 
   8  11   5        2.60        6.36      2.16 o 
  -8  12   5        3.02        5.55      2.35 o 
  -7  12   5        6.78       13.33      3.13 o 
  -6  12   5       20.83       24.09      3.87 o 
  -5  12   5       10.14       10.16      2.12 o 
  -4  12   5       21.17       22.29      3.09 o 
  -3  12   5        1.61        4.53      1.63 o 
  -2  12   5       18.56       21.01      1.79 o 
  -1  12   5      861.45      743.65     30.80 o 
   0  12   5       51.77       52.58      3.23 o 
   1  12   5       82.54       79.65      3.18 o 
   2  12   5      195.13      179.69     10.34 o 
   3  12   5       22.19       23.17      2.60 o 
   4  12   5      104.49       95.97      6.34 o 
   5  12   5        0.05        3.13      1.27 o 
   6  12   5       40.94       33.98      3.31 o 
   7  12   5      166.72      168.31      7.85 o 
   8  12   5        3.11        1.59      1.94 o 
  -8  13   5        1.05        2.88      3.65 o 
  -7  13   5        2.80        5.37      2.11 o 
  -6  13   5        0.69        2.77      1.98 o 
  -5  13   5       56.10       64.25      6.21 o 
  -4  13   5      229.97      225.83     19.18 o 
  -3  13   5      341.75      306.58     14.82 o 
  -2  13   5       57.58       57.25      3.84 o 
  -1  13   5      164.79      147.27     10.69 o 
   0  13   5        0.07       -0.11      1.03 o 
   1  13   5      627.40      579.73     15.07 o 
   2  13   5      188.10      156.73      6.84 o 
   3  13   5      143.77      132.45      5.66 o 
   4  13   5        4.42        7.08      1.66 o 
   5  13   5       40.66       43.55      3.67 o 
   6  13   5        0.46        2.51      1.31 o 
   7  13   5        0.74        1.96      1.88 o 
  -7  14   5       54.43       63.10      6.65 o 
  -6  14   5       10.41       14.41      3.22 o 
  -5  14   5       25.84       34.09      3.64 o 
  -4  14   5        0.07        1.24      1.43 o 
  -3  14   5        1.97        3.47      1.22 o 
  -2  14   5      278.06      255.92     13.88 o 
  -1  14   5      370.45      361.23     21.27 o 
   0  14   5      446.83      395.73     17.50 o 
   1  14   5     1124.95     1012.82     21.31 o 
   2  14   5        0.11        0.88      1.35 o 
   3  14   5        2.83        3.12      1.46 o 
   4  14   5        2.25        3.83      1.57 o 
   5  14   5        7.89        6.85      1.70 o 
   6  14   5       15.44       13.87      2.76 o 
   7  14   5       46.35       70.66      5.58 o 
  -7  15   5        0.40        2.55      1.99 o 
  -6  15   5        5.26        5.44      2.05 o 
  -5  15   5       14.34       25.89      3.34 o 
  -4  15   5       51.36       50.32      5.11 o 
  -3  15   5      232.66      220.67     12.72 o 
  -2  15   5        0.90        1.46      0.86 o 
  -1  15   5        6.03        6.46      1.88 o 
   0  15   5       11.03       11.78      2.28 o 
   1  15   5        9.16        4.78      1.77 o 
   2  15   5        7.18        7.50      1.97 o 
   3  15   5       28.47       29.17      3.11 o 
   4  15   5        1.46        2.91      1.42 o 
   5  15   5      135.00      142.29     11.14 o 
   6  15   5        0.13        2.16      1.45 o 
  -6  16   5        1.81        3.83      2.01 o 
  -5  16   5        1.11        2.10      2.78 o 
  -4  16   5        1.43        4.20      1.67 o 
  -3  16   5        1.22        4.20      1.58 o 
  -2  16   5        4.81        6.27      1.86 o 
  -1  16   5       87.06       74.47      4.45 o 
   0  16   5        0.28        1.50      1.43 o 
   1  16   5        8.36       10.15      2.17 o 
   2  16   5       17.20       16.28      2.84 o 
   3  16   5       50.70       48.14      4.46 o 
   4  16   5       30.09       36.46      3.60 o 
   5  16   5       18.74       21.00      2.95 o 
   6  16   5       33.14       40.28      4.00 o 
  -6  17   5       10.37       15.39      3.52 o 
  -5  17   5        2.82        2.73      1.72 o 
  -4  17   5        0.62        2.14      1.30 o 
  -3  17   5       16.02       16.85      4.40 o 
  -2  17   5        1.83        1.57      1.40 o 
  -1  17   5        0.04        2.46      1.56 o 
   0  17   5        4.91       10.84      2.40 o 
   1  17   5        5.25        7.05      2.15 o 
   2  17   5       31.11       26.71      3.49 o 
   3  17   5       12.94        9.94      2.33 o 
   4  17   5       12.35       15.73      2.70 o 
   5  17   5        1.63        4.57      1.83 o 
  -5  18   5        1.78        6.00      2.03 o 
  -4  18   5        8.95       12.74      2.74 o 
  -3  18   5        6.80       11.28      3.07 o 
  -2  18   5        2.92        5.53      2.39 o 
  -1  18   5       32.27       32.76      4.89 o 
   0  18   5       11.95       16.02      2.83 o 
   1  18   5        3.75        0.49      1.60 o 
   2  18   5       22.76       27.96      3.63 o 
   3  18   5       15.30       19.53      3.08 o 
   4  18   5        7.31       10.33      2.25 o 
   5  18   5        0.01        3.48      1.83 o 
  -4  19   5        4.47        4.81      2.45 o 
  -3  19   5        2.99        6.39      4.06 o 
  -2  19   5        1.45        1.79      2.16 o 
  -1  19   5        0.37       -0.44      2.09 o 
   0  19   5        2.21        2.83      1.84 o 
   1  19   5        6.43        4.99      1.84 o 
   2  19   5        2.56        3.59      2.05 o 
   3  19   5        0.34        1.41      1.94 o 
   4  19   5       16.67       17.98      3.29 o 
  -3  20   5        0.39        6.05      4.48 o 
  -2  20   5        2.28        5.49      3.19 o 
  -1  20   5        3.13        8.74      2.98 o 
   0  20   5        1.66        4.22      2.49 o 
   1  20   5        8.84        7.58      2.47 o 
   2  20   5        0.98        0.40      1.71 o 
   3  20   5       13.23       15.22      3.77 o 
  -1  21   5        5.11        8.35      2.99 o 
   0  21   5       12.52       16.63      4.05 o 
  -9   0   6        5.39        4.56      3.65 o 
  -8   0   6      182.79      184.37     11.78 o 
  -7   0   6      502.55      466.76     17.33 o 
  -6   0   6     1283.45     1200.41     25.79 o 
  -5   0   6      347.58      370.89     13.44 o 
  -4   0   6     2452.16     2634.29     33.01 o 
  -3   0   6      162.27      162.65      3.05 o 
  -2   0   6     1157.21     1212.15     39.60 o 
  -1   0   6     3371.16     3615.10    166.58 o 
   0   0   6     1317.48     1659.01    132.41 o 
   1   0   6     1298.80     1519.45    131.00 o 
   2   0   6     1076.91     1355.26     85.86 o 
   3   0   6     1504.75     1803.80     31.38 o 
   4   0   6       81.73       82.70      2.71 o 
   5   0   6      248.22      270.21      6.15 o 
   6   0   6       86.29      100.39      4.34 o 
   7   0   6       88.47       90.32      7.71 o 
   8   0   6        0.17        9.12      3.15 o 
   9   0   6        4.57        5.31      3.90 o 
 -10   1   6        4.96        4.48      3.65 o 
  -9   1   6        2.20        4.30      2.22 o 
  -8   1   6      152.46      154.87      7.65 o 
  -7   1   6        4.97        8.27      3.44 o 
  -6   1   6      166.06      152.46      6.62 o 
  -5   1   6      546.44      553.83     11.90 o 
  -4   1   6        2.80        4.24      1.44 o 
  -3   1   6      746.32      874.32     18.37 o 
  -2   1   6     1424.63     1515.32     13.55 o 
  -1   1   6     4857.79     5037.48    127.30 o 
   0   1   6     1098.83     1298.51     59.43 o 
   1   1   6      895.24     1022.04     53.11 o 
   2   1   6      127.15      130.29      5.56 o 
   3   1   6      608.98      667.51      9.44 o 
   4   1   6      218.28      215.45      3.04 o 
   5   1   6     1188.15     1161.64     13.99 o 
   6   1   6      647.44      638.54      9.41 o 
   7   1   6        2.62        4.57      1.68 o 
   8   1   6        5.72        7.97      1.88 o 
   9   1   6        3.94        8.04      4.48 o 
 -10   2   6        1.44        0.59      2.28 o 
  -9   2   6        1.20        4.86      2.23 o 
  -8   2   6      133.07      124.87      9.29 o 
  -7   2   6      109.81       95.72      5.75 o 
  -6   2   6      158.95      134.81      6.27 o 
  -5   2   6        0.57        2.70      1.08 o 
  -4   2   6       78.24       61.77      3.69 o 
  -3   2   6       51.14       51.23      3.57 o 
  -2   2   6     1896.45     2031.52     43.26 o 
  -1   2   6     1638.72     1825.22     43.61 o 
   0   2   6     1434.90     1572.30     63.61 o 
   1   2   6     1725.46     2013.88     91.73 o 
   2   2   6       94.37      102.18      3.42 o 
   3   2   6      118.28       94.97      1.91 o 
   4   2   6        4.12        2.08      0.43 o 
   5   2   6        0.21        1.51      0.66 o 
   6   2   6      401.56      368.74      6.33 o 
   7   2   6       48.59       58.45      3.21 o 
   8   2   6       16.42       22.59      3.03 o 
   9   2   6       12.47       20.65      5.64 o 
 -10   3   6        0.08        2.81      2.23 o 
  -9   3   6       10.67        9.11      2.75 o 
  -8   3   6       12.46       10.10      2.99 o 
  -7   3   6       96.97       92.60      7.55 o 
  -6   3   6       45.46       43.02      3.94 o 
  -5   3   6       98.65       88.08     10.66 o 
  -4   3   6       34.92       35.39      2.81 o 
  -3   3   6        0.05        6.13      0.67 o 
  -2   3   6        2.87        3.37      0.58 o 
  -1   3   6      410.90      428.09      8.94 o 
   0   3   6     1351.75     1467.81     46.67 o 
   1   3   6      917.18     1055.57     36.07 o 
   2   3   6      253.22      293.79     12.36 o 
   3   3   6       38.87       43.19      1.48 o 
   4   3   6       21.92       26.31      1.39 o 
   5   3   6        0.20        1.49      0.76 o 
   6   3   6      112.17      111.86      3.61 o 
   7   3   6       35.57       39.20      3.36 o 
   8   3   6        8.64       13.87      2.52 o 
 -10   4   6        0.17        1.43      2.26 o 
  -9   4   6       28.62       19.35      3.75 o 
  -8   4   6        4.01        8.43      2.12 o 
  -7   4   6       37.36       42.77      3.59 o 
  -6   4   6       45.33       44.49      3.99 o 
  -5   4   6        9.47       13.47      2.34 o 
  -4   4   6        4.11        7.63      1.20 o 
  -3   4   6      235.44      232.01      7.84 o 
  -2   4   6      260.98      218.81      9.95 o 
  -1   4   6      356.89      341.45     13.10 o 
   0   4   6      486.15      547.08     19.98 o 
   1   4   6      717.23      829.18     34.77 o 
   2   4   6        3.28        1.07      0.34 o 
   3   4   6       26.40       28.37      1.65 o 
   4   4   6       54.29       41.43      2.17 o 
   5   4   6      412.71      389.70     11.77 o 
   6   4   6       55.56       59.73      2.72 o 
   7   4   6      194.79      173.85      4.82 o 
   8   4   6       34.74       49.63      5.13 o 
 -10   5   6        8.68        5.47      4.31 o 
  -9   5   6        0.38        2.17      2.32 o 
  -8   5   6        6.09        5.85      2.11 o 
  -7   5   6      141.88      143.70     13.72 o 
  -6   5   6        9.63        9.42      1.89 o 
  -5   5   6        0.32        1.14      0.84 o 
  -4   5   6      209.62      215.44     17.53 o 
  -3   5   6      233.88      241.29     12.58 o 
  -2   5   6       78.21      110.84      5.23 o 
  -1   5   6      264.15      268.17      8.99 o 
   0   5   6      418.32      510.71     30.39 o 
   1   5   6        0.30        0.50      0.38 o 
   2   5   6      624.79      743.77     34.01 o 
   3   5   6       14.66       21.27      1.81 o 
   4   5   6      143.41      142.25      4.08 o 
   5   5   6       14.05       14.89      1.81 o 
   6   5   6       27.64       36.31      2.51 o 
   7   5   6      154.56      143.19      5.03 o 
   8   5   6       30.57       36.58      3.77 o 
  -9   6   6       83.00       68.74      5.81 o 
  -8   6   6       53.88       53.81      5.71 o 
  -7   6   6       21.73       25.08      3.03 o 
  -6   6   6      244.16      218.98     21.39 o 
  -5   6   6       75.93       70.71      5.66 o 
  -4   6   6        4.33        6.81      1.03 o 
  -3   6   6      166.51      169.47      8.11 o 
  -2   6   6      555.31      563.99     22.78 o 
  -1   6   6        5.01        2.41      0.51 o 
   0   6   6      235.52      264.38     14.66 o 
   1   6   6      872.91      977.55     20.86 o 
   2   6   6     1264.18     1421.66     58.31 o 
   3   6   6      115.76       98.08      3.53 o 
   4   6   6      213.78      212.99     10.82 o 
   5   6   6        1.84        3.75      1.17 o 
   6   6   6      137.94      134.95      4.71 o 
   7   6   6        7.47        9.19      2.05 o 
   8   6   6        5.75        8.71      2.25 o 
  -9   7   6        7.08        7.23      3.48 o 
  -8   7   6       20.68       20.89      3.81 o 
  -7   7   6       12.51       15.07      3.98 o 
  -6   7   6      153.59      144.54     12.31 o 
  -5   7   6       18.35       15.94      2.38 o 
  -4   7   6      567.53      590.11     44.67 o 
  -3   7   6       90.67       95.60      4.29 o 
  -2   7   6        0.03        3.33      0.66 o 
  -1   7   6        3.10        6.86      0.86 o 
   0   7   6      315.02      347.72     18.58 o 
   1   7   6      262.78      275.20      7.02 o 
   2   7   6       58.93       63.99      2.95 o 
   3   7   6      192.15      197.77     13.06 o 
   4   7   6       52.88       59.02      2.88 o 
   5   7   6      340.46      326.29     14.54 o 
   6   7   6      210.47      212.93      9.61 o 
   7   7   6      115.75      106.64      5.06 o 
   8   7   6        7.34        3.59      1.66 o 
  -9   8   6        2.07        3.15      2.22 o 
  -8   8   6       38.07       37.23      5.06 o 
  -7   8   6      253.04      213.51      9.30 o 
  -6   8   6       85.85       80.64      5.62 o 
  -5   8   6       91.02       73.50      4.16 o 
  -4   8   6      231.94      216.39     13.91 o 
  -3   8   6       45.48       40.44      1.79 o 
  -2   8   6       40.93       51.53      1.96 o 
  -1   8   6      256.37      272.17      9.20 o 
   0   8   6       85.69       89.27      5.09 o 
   1   8   6      142.73      143.93      3.66 o 
   2   8   6       12.11       11.96      1.29 o 
   3   8   6      183.89      181.77     11.53 o 
   4   8   6       71.66       79.31      4.76 o 
   5   8   6        0.83        1.77      1.16 o 
   6   8   6       50.29       49.21      3.42 o 
   7   8   6       82.46       77.86      4.04 o 
   8   8   6        3.35        4.31      1.92 o 
  -9   9   6       15.86       18.08      3.62 o 
  -8   9   6        9.69       12.52      3.14 o 
  -7   9   6       36.85       35.40      4.69 o 
  -6   9   6        0.28        2.61      2.11 o 
  -5   9   6      182.30      165.97     14.72 o 
  -4   9   6        3.94        7.13      1.23 o 
  -3   9   6      734.20      778.83     30.74 o 
  -2   9   6        0.48        0.48      0.50 o 
  -1   9   6       15.52       18.34      1.57 o 
   0   9   6        1.48        1.76      0.63 o 
   1   9   6       91.43       87.26      3.28 o 
   2   9   6      300.97      269.76     13.28 o 
   3   9   6       61.90       74.55      3.89 o 
   4   9   6      896.29      852.10     34.58 o 
   5   9   6      346.43      328.50     15.10 o 
   6   9   6       82.00       84.39      4.19 o 
   7   9   6        6.08        6.16      1.53 o 
   8   9   6        4.96       10.40      2.44 o 
  -9  10   6        0.19        0.61      3.57 o 
  -8  10   6        1.47        4.64      2.23 o 
  -7  10   6       42.78       44.88      8.00 o 
  -6  10   6       13.41       13.04      2.99 o 
  -5  10   6       89.69       77.60      7.68 o 
  -4  10   6      111.41      115.69      4.39 o 
  -3  10   6      139.93      146.16      6.23 o 
  -2  10   6      155.88      136.33      4.51 o 
  -1  10   6       23.22       22.83      1.60 o 
   0  10   6      552.84      485.78      9.94 o 
   1  10   6      753.15      666.33     26.99 o 
   2  10   6     1023.94      968.27     46.67 o 
   3  10   6      104.54      103.23      5.10 o 
   4  10   6      128.24      126.20      8.10 o 
   5  10   6      238.26      210.39     11.76 o 
   6  10   6       11.00       16.13      2.35 o 
   7  10   6       31.39       34.58      3.44 o 
   8  10   6        6.33       11.14      2.65 o 
  -8  11   6       17.06       23.16      6.14 o 
  -7  11   6       24.08       25.75      5.81 o 
  -6  11   6        7.09        6.44      2.28 o 
  -5  11   6        9.26       10.47      2.51 o 
  -4  11   6       28.46       32.03      2.57 o 
  -3  11   6      120.12      112.86      4.99 o 
  -2  11   6       50.17       52.09      3.26 o 
  -1  11   6      323.94      311.41     16.24 o 
   0  11   6        1.70        2.38      1.15 o 
   1  11   6        0.41        1.13      0.79 o 
   2  11   6      503.62      487.09     27.72 o 
   3  11   6       45.70       51.68      5.36 o 
   4  11   6       18.44       18.26      2.49 o 
   5  11   6      154.19      142.71      5.82 o 
   6  11   6        3.52        7.78      1.85 o 
   7  11   6        4.56        6.69      1.74 o 
   8  11   6        7.21        4.39      2.34 o 
  -8  12   6       55.26       71.81      6.60 o 
  -7  12   6       23.86       28.89      4.52 o 
  -6  12   6        6.18        7.23      2.45 o 
  -5  12   6       23.67       27.19      3.11 o 
  -4  12   6        0.45        2.53      1.04 o 
  -3  12   6       10.29       12.54      1.72 o 
  -2  12   6       63.03       60.77      2.50 o 
  -1  12   6      228.63      215.34     10.92 o 
   0  12   6       27.45       25.17      2.79 o 
   1  12   6       18.99       16.36      2.36 o 
   2  12   6      257.07      225.31      5.81 o 
   3  12   6       30.93       29.69      2.91 o 
   4  12   6       50.57       48.20      4.24 o 
   5  12   6       26.74       31.77      3.19 o 
   6  12   6       19.35       30.46      3.24 o 
   7  12   6       26.51       19.66      2.77 o 
  -8  13   6        3.30        5.94      2.45 o 
  -7  13   6        0.06        0.12      1.49 o 
  -6  13   6       66.95       65.35      5.72 o 
  -5  13   6        5.92        5.87      2.83 o 
  -4  13   6        5.23        9.41      2.49 o 
  -3  13   6       89.06       79.91      5.42 o 
  -2  13   6        0.33        2.44      0.89 o 
  -1  13   6      421.10      418.02     31.11 o 
   0  13   6        5.86        6.17      1.61 o 
   1  13   6        0.14       -0.01      1.32 o 
   2  13   6        0.10        0.62      0.98 o 
   3  13   6       93.93       89.27      4.13 o 
   4  13   6       31.56       29.58      3.04 o 
   5  13   6        4.23        1.32      1.33 o 
   6  13   6       65.33       76.27      4.26 o 
   7  13   6        0.06        1.42      1.60 o 
  -7  14   6        0.12        3.93      2.31 o 
  -6  14   6       20.78       28.49      6.55 o 
  -5  14   6        0.46        1.04      1.42 o 
  -4  14   6       13.67       10.80      2.89 o 
  -3  14   6        0.08        2.25      1.16 o 
  -2  14   6       20.77       22.67      2.28 o 
  -1  14   6       22.31       23.34      2.96 o 
   0  14   6        1.74        3.69      1.69 o 
   1  14   6        5.20        7.66      2.08 o 
   2  14   6        0.04        1.82      1.41 o 
   3  14   6       49.03       51.74      3.71 o 
   4  14   6        7.79        9.33      2.08 o 
   5  14   6       12.06       13.31      2.24 o 
   6  14   6       13.59       14.77      2.54 o 
   7  14   6        3.30       10.70      2.30 o 
  -7  15   6       32.39       33.70      6.39 o 
  -6  15   6        0.62        0.79      1.93 o 
  -5  15   6        7.73        8.08      2.01 o 
  -4  15   6        5.09        5.98      1.79 o 
  -3  15   6        3.94        6.36      2.10 o 
  -2  15   6       17.49       18.11      2.80 o 
  -1  15   6      185.18      158.37      6.16 o 
   0  15   6        8.23        6.67      2.01 o 
   1  15   6       32.90       36.88      3.86 o 
   2  15   6        3.50        5.79      1.84 o 
   3  15   6       14.76       20.35      3.02 o 
   4  15   6        5.86        7.03      1.85 o 
   5  15   6       46.66       57.33      4.59 o 
   6  15   6       14.30       20.81      2.82 o 
  -6  16   6        5.32        8.95      2.49 o 
  -5  16   6        0.04        2.10      1.52 o 
  -4  16   6        0.37        1.56      1.56 o 
  -3  16   6       21.35       22.15      3.83 o 
  -2  16   6       22.22       23.82      4.54 o 
  -1  16   6        6.89        6.43      1.93 o 
   0  16   6       37.88       40.96      4.04 o 
   1  16   6       25.10       35.15      3.87 o 
   2  16   6        2.94        1.74      1.47 o 
   3  16   6       27.46       29.64      3.64 o 
   4  16   6       12.44       19.39      3.00 o 
   5  16   6        0.25        1.75      1.56 o 
   6  16   6       11.73       13.05      2.48 o 
  -6  17   6        1.12        7.04      3.11 o 
  -5  17   6        4.39        8.85      2.10 o 
  -4  17   6        8.26       15.49      2.53 o 
  -3  17   6        2.19        3.57      3.07 o 
  -2  17   6        5.29       10.19      2.72 o 
  -1  17   6        0.23        0.72      1.53 o 
   0  17   6        8.40       11.26      3.50 o 
   1  17   6        7.71        9.16      2.17 o 
   2  17   6        8.85       10.12      2.37 o 
   3  17   6       28.75       35.63      4.12 o 
   4  17   6        7.30       11.46      2.36 o 
   5  17   6       10.83       14.16      2.64 o 
  -5  18   6        2.56        9.01      2.37 o 
  -4  18   6        1.93        5.91      2.38 o 
  -3  18   6        4.50        5.47      3.82 o 
  -2  18   6        6.49       10.69      3.13 o 
  -1  18   6        7.29        9.19      2.34 o 
   0  18   6        1.03        0.22      1.68 o 
   1  18   6        6.37        7.19      2.10 o 
   2  18   6        2.07        4.47      1.84 o 
   3  18   6        7.37        6.92      2.23 o 
   4  18   6        0.86        1.90      1.73 o 
  -4  19   6        3.79        3.82      4.15 o 
  -3  19   6        0.71        2.99      3.98 o 
  -2  19   6       10.37        9.59      3.10 o 
  -1  19   6        7.63       10.45      2.99 o 
   0  19   6        3.91        7.59      2.25 o 
   1  19   6       11.39       17.66      3.13 o 
   2  19   6       38.88       35.61      4.34 o 
   3  19   6       23.81       34.09      4.29 o 
  -3  20   6       13.65       19.82      6.05 o 
  -2  20   6        0.86        8.04      4.48 o 
  -1  20   6        7.55       10.40      3.57 o 
   0  20   6        9.02       14.77      3.92 o 
   1  20   6        5.18        8.27      3.02 o 
   2  20   6        0.30        4.13      2.09 o 
 -10   1   7        0.09        0.00      3.40 o 
  -9   1   7        0.39        1.39      1.98 o 
  -8   1   7       61.27       56.87      5.26 o 
  -7   1   7        0.13       -1.43      1.43 o 
  -6   1   7      537.94      468.40     23.72 o 
  -5   1   7        7.82       12.57      2.46 o 
  -4   1   7     1147.59     1171.57     23.68 o 
  -3   1   7        6.34        5.78      0.62 o 
  -2   1   7      677.24      669.81     13.67 o 
  -1   1   7      225.33      226.97      5.69 o 
   0   1   7      745.55      797.50     44.15 o 
   1   1   7      526.21      599.05     32.00 o 
   2   1   7      430.00      566.84     35.37 o 
   3   1   7       18.79       22.98      1.06 o 
   4   1   7       32.76       35.87      1.52 o 
   5   1   7        0.20       -0.02      0.63 o 
   6   1   7      377.28      361.23      7.70 o 
   7   1   7       26.59       26.28      2.74 o 
   8   1   7        2.34        2.21      1.67 o 
   9   1   7        0.82        1.68      2.50 o 
 -10   2   7        0.01        2.83      1.93 o 
  -9   2   7       16.75       17.07      3.66 o 
  -8   2   7       28.68       31.27      4.43 o 
  -7   2   7        0.00        1.05      1.72 o 
  -6   2   7       76.44       70.35      4.75 o 
  -5   2   7      103.38       92.40      5.04 o 
  -4   2   7        9.63        6.90      1.66 o 
  -3   2   7       17.81       12.47      1.25 o 
  -2   2   7      672.08      725.33     14.46 o 
  -1   2   7      413.64      407.55     14.52 o 
   0   2   7      274.08      298.11     10.87 o 
   1   2   7     1410.94     1617.72     77.18 o 
   2   2   7      394.59      433.70     20.07 o 
   3   2   7       55.47       47.67      1.66 o 
   4   2   7      309.67      292.93     13.48 o 
   5   2   7       61.65       59.78      2.38 o 
   6   2   7      385.18      366.26      7.76 o 
   7   2   7        6.46        8.33      1.67 o 
   8   2   7        0.49        2.07      1.21 o 
   9   2   7       41.57       55.62      6.51 o 
 -10   3   7        1.79        1.78      3.03 o 
  -9   3   7        0.08        0.38      1.65 o 
  -8   3   7       14.88       22.33      3.84 o 
  -7   3   7       72.67       70.67      5.16 o 
  -6   3   7        6.26       12.79      4.11 o 
  -5   3   7        0.06       -0.56      0.92 o 
  -4   3   7      392.78      412.52     36.04 o 
  -3   3   7        5.26        7.09      1.10 o 
  -2   3   7       19.89       17.24      1.20 o 
  -1   3   7     1064.25      965.30     20.55 o 
   0   3   7     1991.75     2037.00     70.58 o 
   1   3   7      566.01      672.25     29.53 o 
   2   3   7      751.37      859.93     39.09 o 
   3   3   7        7.51        6.91      0.77 o 
   4   3   7      133.14      131.07      5.22 o 
   5   3   7     2528.27     2531.82     49.07 o 
   6   3   7       64.89       56.72      2.69 o 
   7   3   7       98.03       77.74      4.45 o 
   8   3   7        4.61       12.84      2.39 o 
   9   3   7       15.48       15.51      5.47 o 
 -10   4   7        3.30        2.32      3.23 o 
  -9   4   7        8.49       11.34      3.06 o 
  -8   4   7        5.50        7.19      2.33 o 
  -7   4   7       40.76       41.95      4.72 o 
  -6   4   7       18.63       25.10      3.59 o 
  -5   4   7        1.29        4.10      1.55 o 
  -4   4   7       33.15       44.92      3.69 o 
  -3   4   7      429.03      497.86     30.28 o 
  -2   4   7      282.25      246.40      8.25 o 
  -1   4   7       31.75       33.41      1.35 o 
   0   4   7      422.46      467.56     10.01 o 
   1   4   7     1320.84     1484.33     63.62 o 
   2   4   7       49.32       37.54      2.36 o 
   3   4   7      449.29      459.05     24.14 o 
   4   4   7      612.23      613.98     22.10 o 
   5   4   7     1588.44     1628.56     39.60 o 
   6   4   7      190.34      183.07      5.34 o 
   7   4   7       47.66       50.28      4.10 o 
   8   4   7        0.29        5.93      1.95 o 
  -9   5   7        8.48       10.85      3.11 o 
  -8   5   7      111.28      106.90      9.54 o 
  -7   5   7        0.04        1.01      1.40 o 
  -6   5   7       29.31       19.22      2.58 o 
  -5   5   7       44.22       43.56      2.96 o 
  -4   5   7       38.31       46.68      4.80 o 
  -3   5   7       54.19       56.50      3.56 o 
  -2   5   7       84.56       88.75      2.91 o 
  -1   5   7      312.00      352.32      9.14 o 
   0   5   7      872.80      920.18     44.41 o 
   1   5   7      449.88      479.89     18.08 o 
   2   5   7        1.66        1.85      0.44 o 
   3   5   7      412.21      447.67     17.95 o 
   4   5   7       77.09       69.93      2.72 o 
   5   5   7       91.05       96.17      3.82 o 
   6   5   7      209.66      188.75      6.60 o 
   7   5   7       82.05       89.52      4.08 o 
   8   5   7       10.42       20.36      4.56 o 
   9   5   7       22.68       42.55      8.46 o 
  -9   6   7       40.51       34.99      5.01 o 
  -8   6   7       14.86       14.45      3.26 o 
  -7   6   7       25.10       28.01      3.32 o 
  -6   6   7        3.45        4.54      1.46 o 
  -5   6   7       10.07       13.99      2.00 o 
  -4   6   7        1.35        0.37      0.59 o 
  -3   6   7       99.58       97.13      7.35 o 
  -2   6   7      227.79      197.86      6.63 o 
  -1   6   7      143.28      157.76      3.05 o 
   0   6   7       77.15       93.65      5.91 o 
   1   6   7       89.00       85.46      4.48 o 
   2   6   7        0.28        2.90      0.63 o 
   3   6   7      133.71      120.09      7.16 o 
   4   6   7      333.15      345.41     14.20 o 
   5   6   7      350.90      339.25     14.54 o 
   6   6   7      254.72      240.67      6.38 o 
   7   6   7       36.46       46.41      3.53 o 
   8   6   7       15.47       15.13      4.69 o 
   9   6   7       10.86        9.54      4.98 o 
  -9   7   7        0.18        2.18      5.72 o 
  -8   7   7        2.09        3.38      4.06 o 
  -7   7   7       26.90       28.15      3.36 o 
  -6   7   7        4.21        4.82      1.42 o 
  -5   7   7       90.59       81.44      6.06 o 
  -4   7   7        3.95        4.11      1.10 o 
  -3   7   7      231.01      225.77     12.46 o 
  -2   7   7        6.78       10.65      1.10 o 
  -1   7   7     1161.47     1196.44     37.50 o 
   0   7   7      669.86      635.47     15.23 o 
   1   7   7       12.71       25.62      1.62 o 
   2   7   7       26.66       31.49      2.46 o 
   3   7   7       12.38       15.91      1.78 o 
   4   7   7      124.86      120.86      4.18 o 
   5   7   7      115.38      121.78      4.45 o 
   6   7   7        1.51        2.99      1.52 o 
   7   7   7        1.66        4.30      1.40 o 
   8   7   7        0.06       -0.23      1.31 o 
  -9   8   7       61.71       57.13      6.54 o 
  -8   8   7       53.60       59.82      5.73 o 
  -7   8   7        4.10        6.17      2.33 o 
  -6   8   7        4.31        4.52      1.51 o 
  -5   8   7      161.84      163.91     11.42 o 
  -4   8   7       16.94       16.40      1.79 o 
  -3   8   7       16.98       22.97      1.92 o 
  -2   8   7       12.92       15.96      1.35 o 
  -1   8   7       62.05       59.67      3.22 o 
   0   8   7       60.79       60.01      2.42 o 
   1   8   7       50.37       47.81      2.33 o 
   2   8   7       58.13       60.15      3.36 o 
   3   8   7       49.17       49.33      2.39 o 
   4   8   7       81.96       78.83      6.91 o 
   5   8   7        9.92        8.16      1.73 o 
   6   8   7       24.71       36.12      3.27 o 
   7   8   7       17.75       14.54      2.30 o 
   8   8   7        4.66        9.47      2.02 o 
  -9   9   7       10.88       13.06      3.51 o 
  -8   9   7       17.48       21.20      4.48 o 
  -7   9   7       10.64       14.78      3.08 o 
  -6   9   7        3.87        5.39      1.74 o 
  -5   9   7       50.22       51.23      3.94 o 
  -4   9   7       16.13       14.38      1.74 o 
  -3   9   7       53.90       57.99      5.32 o 
  -2   9   7      111.53      115.23      3.06 o 
  -1   9   7        6.46        5.90      0.88 o 
   0   9   7      277.30      265.38      5.23 o 
   1   9   7        0.00        0.02      0.68 o 
   2   9   7      450.23      410.53      8.54 o 
   3   9   7      205.34      203.45     13.57 o 
   4   9   7       24.73       24.74      2.57 o 
   5   9   7       59.57       54.90      3.64 o 
   6   9   7        0.37        1.01      1.14 o 
   7   9   7       24.83       25.40      2.96 o 
   8   9   7        0.14        0.45      1.70 o 
  -8  10   7       77.50       67.93      5.82 o 
  -7  10   7        1.08        2.19      1.87 o 
  -6  10   7        0.10        1.89      1.75 o 
  -5  10   7       83.78       75.95      5.69 o 
  -4  10   7       41.80       44.36      2.64 o 
  -3  10   7       38.02       40.06      2.83 o 
  -2  10   7        6.81       10.80      1.22 o 
  -1  10   7        2.76        3.89      0.96 o 
   0  10   7        5.32        8.06      1.68 o 
   1  10   7      157.63      156.28      4.93 o 
   2  10   7      481.63      457.97     13.31 o 
   3  10   7        2.00        4.22      1.12 o 
   4  10   7        8.64        9.82      1.92 o 
   5  10   7       87.39       84.24      4.16 o 
   6  10   7       16.98       22.56      2.75 o 
   7  10   7        2.10        5.06      1.54 o 
   8  10   7        2.49        5.02      2.38 o 
  -8  11   7       10.01       10.75      3.13 o 
  -7  11   7       10.62       14.87      3.21 o 
  -6  11   7       36.16       41.98      4.94 o 
  -5  11   7      157.36      153.87     15.22 o 
  -4  11   7        0.61        2.64      0.99 o 
  -3  11   7        6.22        8.19      1.32 o 
  -2  11   7        2.35        2.96      0.79 o 
  -1  11   7      409.23      359.11      8.97 o 
   0  11   7        0.23        1.39      1.10 o 
   1  11   7      148.60      144.84      5.82 o 
   2  11   7      668.08      558.05     22.50 o 
   3  11   7        6.64        7.79      1.42 o 
   4  11   7      195.48      179.12     12.10 o 
   5  11   7       11.54        8.36      1.89 o 
   6  11   7        0.21        1.95      1.25 o 
   7  11   7        7.37        7.18      1.85 o 
  -8  12   7       18.58       17.76      3.96 o 
  -7  12   7       11.39       18.95      3.72 o 
  -6  12   7        0.07        1.10      2.53 o 
  -5  12   7      132.63      116.45      9.37 o 
  -4  12   7        2.01        2.62      1.06 o 
  -3  12   7      273.86      264.64     13.72 o 
  -2  12   7      126.16      125.06      4.16 o 
  -1  12   7      169.20      163.03      5.68 o 
   0  12   7      222.83      203.24      6.47 o 
   1  12   7      793.07      710.12     22.67 o 
   2  12   7       70.74       59.22      3.21 o 
   3  12   7      184.19      181.33      9.66 o 
   4  12   7        0.10        1.27      1.30 o 
   5  12   7        9.85       12.82      2.13 o 
   6  12   7        4.18       10.03      2.07 o 
   7  12   7        0.04        1.13      1.35 o 
  -7  13   7        0.28        3.21      1.90 o 
  -6  13   7        8.99        8.32      2.55 o 
  -5  13   7        1.77        2.87      1.79 o 
  -4  13   7        0.00        1.57      1.05 o 
  -3  13   7      316.95      298.51     13.17 o 
  -2  13   7       58.32       61.48      3.06 o 
  -1  13   7       47.94       50.43      3.58 o 
   0  13   7      116.49      101.05      4.88 o 
   1  13   7       61.81       67.15      4.13 o 
   2  13   7        0.55        2.04      1.31 o 
   3  13   7        4.26        4.47      1.33 o 
   4  13   7       24.00       23.18      2.90 o 
   5  13   7        6.88        7.39      1.89 o 
   6  13   7       16.73       20.15      2.79 o 
   7  13   7        0.00        2.85      1.80 o 
  -7  14   7       54.64       59.68     10.78 o 
  -6  14   7        0.12       -0.79      3.07 o 
  -5  14   7       17.11       19.72      3.43 o 
  -4  14   7       83.04       78.36      6.65 o 
  -3  14   7      500.82      439.14     29.97 o 
  -2  14   7       11.58       11.50      2.28 o 
  -1  14   7      308.61      300.49      9.13 o 
   0  14   7       17.06       15.03      2.63 o 
   1  14   7      119.45       98.84      5.56 o 
   2  14   7       54.26       51.66      4.13 o 
   3  14   7        1.91        4.95      1.95 o 
   4  14   7        0.28       -0.41      1.24 o 
   5  14   7       58.13       71.65      5.80 o 
   6  14   7        4.18        5.93      1.78 o 
  -7  15   7        0.12        2.57      3.65 o 
  -6  15   7        1.47        0.62      3.11 o 
  -5  15   7        4.21        6.03      2.18 o 
  -4  15   7       41.57       50.49      4.31 o 
  -3  15   7      159.57      141.70      8.85 o 
  -2  15   7       91.32       95.04      6.90 o 
  -1  15   7        5.25        4.88      1.89 o 
   0  15   7       15.85       18.45      2.94 o 
   1  15   7       17.85       21.61      3.25 o 
   2  15   7        3.69        4.84      1.88 o 
   3  15   7        0.02        2.13      1.41 o 
   4  15   7        0.01       -0.20      1.29 o 
   5  15   7       16.38       17.25      2.70 o 
   6  15   7        9.96       25.56      3.27 o 
  -6  16   7        0.03        0.36      1.99 o 
  -5  16   7        0.87        1.37      3.77 o 
  -4  16   7        1.38        3.60      3.19 o 
  -3  16   7       80.85       87.25      9.12 o 
  -2  16   7        0.47        1.03      1.45 o 
  -1  16   7        2.34        0.20      1.47 o 
   0  16   7       24.11       24.17      3.36 o 
   1  16   7      129.39      107.69      5.67 o 
   2  16   7        0.09        3.05      1.70 o 
   3  16   7        4.52        7.14      2.07 o 
   4  16   7       63.50       73.56      5.11 o 
   5  16   7        0.52        0.30      2.91 o 
  -5  17   7        3.35        0.25      2.41 o 
  -4  17   7        0.12        3.03      1.82 o 
  -3  17   7        2.77        0.83      3.23 o 
  -2  17   7        0.37        1.74      1.57 o 
  -1  17   7        1.11        1.62      1.79 o 
   0  17   7        7.19        9.10      2.32 o 
   1  17   7       30.67       27.04      3.63 o 
   2  17   7        0.47        0.53      1.50 o 
   3  17   7       11.24       10.48      2.44 o 
   4  17   7        4.10        7.96      2.35 o 
   5  17   7        9.29       10.85      2.76 o 
  -4  18   7        1.11        7.30      4.15 o 
  -3  18   7        1.78        7.30      3.98 o 
  -2  18   7        0.83        1.49      3.57 o 
  -1  18   7        8.16       10.28      2.37 o 
   0  18   7       12.30       11.98      2.78 o 
   1  18   7       14.30       19.18      3.26 o 
   2  18   7       39.94       45.61      4.78 o 
   3  18   7       13.71       24.72      3.67 o 
   4  18   7       14.56       23.02      3.62 o 
  -3  19   7        1.53        7.13      4.15 o 
  -2  19   7        6.84        8.29      4.56 o 
  -1  19   7        0.30        1.44      2.23 o 
   0  19   7       12.16       15.01      3.04 o 
   1  19   7        3.33        6.65      2.38 o 
   2  19   7       10.37        9.88      2.57 o 
   3  19   7       15.50       28.12      3.99 o 
  -2  20   7        7.75       16.26      5.56 o 
  -1  20   7        7.09       12.66      3.77 o 
   0  20   7        5.14        5.89      2.44 o 
   1  20   7       10.88       14.53      3.10 o 
 -10   0   8       12.30       13.68      5.22 o 
  -9   0   8        9.30       12.27      4.81 o 
  -8   0   8       31.68       22.48      5.72 o 
  -7   0   8       28.88       31.43      6.22 o 
  -6   0   8      839.62      789.72     22.39 o 
  -5   0   8      217.15      203.52     10.86 o 
  -4   0   8       25.27       21.07      4.06 o 
  -3   0   8     1004.08     1152.73     22.39 o 
  -2   0   8     1876.34     1886.26     54.90 o 
  -1   0   8     4087.09     4249.98    297.95 o 
   0   0   8       34.50       32.78      2.46 o 
   1   0   8      849.04      981.55     82.77 o 
   2   0   8       58.02       55.94      3.82 o 
   3   0   8      604.70      636.66     43.54 o 
   4   0   8     1835.60     1701.41     20.49 o 
   5   0   8     2361.99     2316.68     37.74 o 
   6   0   8       20.70       18.07      3.31 o 
   7   0   8        6.65        9.98      2.79 o 
   8   0   8       61.11       85.95      6.25 o 
   9   0   8       45.97       68.01     10.12 o 
 -10   1   8        5.90        6.83      2.82 o 
  -9   1   8        0.58        1.54      3.77 o 
  -8   1   8      100.07      109.06      6.92 o 
  -7   1   8      147.56      125.54      6.88 o 
  -6   1   8       57.08       60.03      4.72 o 
  -5   1   8      261.05      237.46     13.89 o 
  -4   1   8      124.02      141.94     25.30 o 
  -3   1   8       90.75      100.43      3.10 o 
  -2   1   8      500.69      482.97     11.82 o 
  -1   1   8     2899.13     3095.08    120.86 o 
   0   1   8       24.09       29.49      1.69 o 
   1   1   8      147.44      170.39      5.17 o 
   2   1   8        5.53        7.26      1.06 o 
   3   1   8      268.22      230.10     11.81 o 
   4   1   8     1166.29     1152.42     25.33 o 
   5   1   8      289.65      257.27      6.47 o 
   6   1   8        6.05        6.08      1.66 o 
   7   1   8       19.32       21.43      2.68 o 
   8   1   8       70.92       77.30      4.20 o 
   9   1   8      101.97      142.04      6.92 o 
  -9   2   8        0.45        4.17      2.35 o 
  -8   2   8      180.71      157.11      8.12 o 
  -7   2   8       73.24       75.70      7.88 o 
  -6   2   8       71.33       68.51      4.92 o 
  -5   2   8        5.73        2.66      1.49 o 
  -4   2   8      116.04      103.05      5.56 o 
  -3   2   8      182.76      193.68      4.47 o 
  -2   2   8        8.45       11.67      1.16 o 
  -1   2   8       63.94       67.90      3.08 o 
   0   2   8     3590.74     3945.99    180.88 o 
   1   2   8      116.93      109.90      3.84 o 
   2   2   8      662.85      729.76     29.36 o 
   3   2   8      460.14      476.91     17.72 o 
   4   2   8        0.30        1.55      0.81 o 
   5   2   8      522.66      524.37     12.26 o 
   6   2   8      121.36      120.94      4.73 o 
   7   2   8       23.64       27.25      2.92 o 
   8   2   8        0.57        1.25      1.25 o 
   9   2   8        7.81       13.87      2.95 o 
  -9   3   8        0.01        2.25      1.64 o 
  -8   3   8       21.28       26.40      4.31 o 
  -7   3   8        4.26        6.39      2.40 o 
  -6   3   8       73.05       79.00      5.22 o 
  -5   3   8       81.18       66.37      4.48 o 
  -4   3   8       45.35       41.02      3.34 o 
  -3   3   8      422.00      434.03     12.03 o 
  -2   3   8      894.21      944.65     12.56 o 
  -1   3   8        5.35        7.99      1.07 o 
   0   3   8      631.21      703.08     32.94 o 
   1   3   8      756.25      794.62     38.29 o 
   2   3   8      689.61      778.33     32.06 o 
   3   3   8       46.40       37.95      2.75 o 
   4   3   8      206.10      205.75      7.68 o 
   5   3   8      331.72      316.43      6.95 o 
   6   3   8        0.13        0.25      1.28 o 
   7   3   8       42.30       42.15      3.51 o 
   8   3   8       17.63       27.14      3.01 o 
   9   3   8       11.47       17.85      3.69 o 
  -9   4   8        6.57        7.83      2.46 o 
  -8   4   8      184.13      169.05     13.46 o 
  -7   4   8       15.60       18.86      3.52 o 
  -6   4   8        1.56        2.75      1.69 o 
  -5   4   8        0.16        2.16      2.20 o 
  -4   4   8        0.85        1.98      4.31 o 
  -3   4   8      209.25      207.50     10.19 o 
  -2   4   8      505.36      500.67     13.94 o 
  -1   4   8        0.51        2.01      0.43 o 
   0   4   8      111.14      102.43      4.96 o 
   1   4   8        0.01        0.88      0.54 o 
   2   4   8        0.82        1.33      0.77 o 
   3   4   8      176.49      164.43      8.87 o 
   4   4   8       22.47       19.84      1.79 o 
   5   4   8      622.49      584.17     19.74 o 
   6   4   8       78.26       74.92      3.62 o 
   7   4   8       87.05       84.71      4.84 o 
   8   4   8        1.99        8.94      2.06 o 
   9   4   8        2.36        2.75      2.25 o 
  -9   5   8        0.17       -1.77      1.77 o 
  -8   5   8        1.33        2.02      1.41 o 
  -7   5   8        0.04        0.03      1.39 o 
  -6   5   8        0.20        0.31      1.12 o 
  -5   5   8       97.35       84.52      6.10 o 
  -4   5   8      361.63      348.43     18.42 o 
  -3   5   8       24.05       20.96      1.72 o 
  -2   5   8      106.44      105.27      4.36 o 
  -1   5   8        6.28        9.23      1.02 o 
   0   5   8      261.67      275.46      7.30 o 
   1   5   8       38.91       43.62      2.08 o 
   2   5   8        0.64        3.29      1.26 o 
   3   5   8        2.53        3.75      0.87 o 
   4   5   8      107.17      114.29      4.60 o 
   5   5   8       15.36       17.74      2.26 o 
   6   5   8      226.53      200.01      6.01 o 
   7   5   8        3.98        7.92      2.07 o 
   8   5   8        9.09        9.45      2.08 o 
  -9   6   8        6.39        8.99      2.79 o 
  -8   6   8      107.17       91.93      8.46 o 
  -7   6   8       12.24       10.88      2.28 o 
  -6   6   8        0.94       -0.57      1.11 o 
  -5   6   8       71.11       61.00      6.17 o 
  -4   6   8        8.94       11.74      1.98 o 
  -3   6   8       17.04       19.42      1.76 o 
  -2   6   8       93.68       78.06      3.65 o 
  -1   6   8      161.73      173.75      3.29 o 
   0   6   8      264.28      276.20      6.96 o 
   1   6   8       65.79       62.86      3.04 o 
   2   6   8      592.01      576.81     20.80 o 
   3   6   8      136.45      136.26      7.77 o 
   4   6   8      724.79      707.52     32.93 o 
   5   6   8       64.00       64.40      3.15 o 
   6   6   8       43.75       44.57      3.03 o 
   7   6   8       16.95       15.31      2.26 o 
   8   6   8       13.38       15.98      3.61 o 
  -9   7   8        0.00        0.61      2.08 o 
  -8   7   8       13.69       12.46      3.29 o 
  -7   7   8       26.71       27.23      3.26 o 
  -6   7   8        0.97        2.95      1.39 o 
  -5   7   8       13.84       17.50      2.34 o 
  -4   7   8        5.77        6.01      1.37 o 
  -3   7   8      155.87      139.82      5.48 o 
  -2   7   8       35.73       38.57      1.97 o 
  -1   7   8       22.60       27.74      1.92 o 
   0   7   8      222.57      238.26      4.85 o 
   1   7   8        0.48        0.53      0.78 o 
   2   7   8       58.80       58.49      2.78 o 
   3   7   8       48.08       43.21      3.34 o 
   4   7   8      149.99      146.89      4.74 o 
   5   7   8        7.80        9.25      1.57 o 
   6   7   8       14.62       26.21      2.49 o 
   7   7   8       25.52       39.39      4.01 o 
   8   7   8       61.43       75.17      5.33 o 
  -9   8   8        8.90        8.10      3.19 o 
  -8   8   8        9.71       12.61      3.17 o 
  -7   8   8       22.71       22.77      4.06 o 
  -6   8   8      168.25      148.98      7.54 o 
  -5   8   8       63.66       67.01      6.37 o 
  -4   8   8      111.07       95.90      6.57 o 
  -3   8   8      199.81      186.35     12.82 o 
  -2   8   8      376.44      366.84     11.25 o 
  -1   8   8       32.32       33.09      2.02 o 
   0   8   8      678.67      635.25     14.54 o 
   1   8   8      114.72      105.42      4.40 o 
   2   8   8      174.12      163.58      5.42 o 
   3   8   8       64.69       61.22      2.87 o 
   4   8   8      694.38      642.99     32.33 o 
   5   8   8        2.12        2.00      1.03 o 
   6   8   8       20.56       21.87      2.62 o 
   7   8   8        9.72       12.48      2.41 o 
   8   8   8        4.86        6.63      2.62 o 
  -8   9   8        0.22        2.33      2.07 o 
  -7   9   8      177.28      162.33      8.33 o 
  -6   9   8        5.13        7.67      1.91 o 
  -5   9   8        5.40        7.36      1.75 o 
  -4   9   8       78.01       77.72      4.38 o 
  -3   9   8      118.89      123.99      7.13 o 
  -2   9   8      164.42      146.18      4.76 o 
  -1   9   8        0.39        0.97      0.67 o 
   0   9   8      698.34      690.87     21.79 o 
   1   9   8       90.53       93.91      4.23 o 
   2   9   8      737.52      700.69     12.40 o 
   3   9   8       49.19       43.89      2.60 o 
   4   9   8        2.11        1.63      1.11 o 
   5   9   8      133.43      133.48      9.05 o 
   6   9   8       74.64       73.63      4.13 o 
   7   9   8        5.43       11.22      2.17 o 
   8   9   8        0.10        1.11      1.61 o 
  -8  10   8       15.33       12.57      3.11 o 
  -7  10   8       35.19       41.33      8.13 o 
  -6  10   8        1.08        1.14      1.43 o 
  -5  10   8       71.23       67.80      4.09 o 
  -4  10   8      188.55      174.84     10.44 o 
  -3  10   8        5.37        4.92      1.10 o 
  -2  10   8       12.39        9.93      1.42 o 
  -1  10   8       19.39       21.44      2.03 o 
   0  10   8      283.56      268.80      7.08 o 
   1  10   8      264.75      236.74      6.86 o 
   2  10   8      309.67      268.58      6.64 o 
   3  10   8      327.78      289.71     10.75 o 
   4  10   8      504.81      464.22     22.45 o 
   5  10   8        6.36        7.58      1.48 o 
   6  10   8        0.03        2.18      1.31 o 
   7  10   8       16.86       23.61      4.17 o 
  -8  11   8        0.01        0.40      2.10 o 
  -7  11   8       10.77       16.86      3.46 o 
  -6  11   8        2.34        2.35      1.63 o 
  -5  11   8        0.56        2.00      1.36 o 
  -4  11   8        5.04        8.87      1.60 o 
  -3  11   8      234.32      231.14     12.57 o 
  -2  11   8      172.14      159.49      5.24 o 
  -1  11   8       31.00       30.70      2.28 o 
   0  11   8        0.32        0.08      1.03 o 
   1  11   8        3.36        6.31      1.78 o 
   2  11   8      140.48      118.36      4.39 o 
   3  11   8       75.60       84.38      5.14 o 
   4  11   8        0.01        0.69      1.10 o 
   5  11   8      101.08       93.83      4.00 o 
   6  11   8       10.11       15.43      2.65 o 
   7  11   8       16.49       18.90      2.75 o 
  -8  12   8       28.10       24.88      6.30 o 
  -7  12   8       17.28       23.37      4.05 o 
  -6  12   8       60.29       54.73      5.08 o 
  -5  12   8        8.27       12.01      2.24 o 
  -4  12   8       10.32       11.07      1.82 o 
  -3  12   8      209.84      197.23     13.41 o 
  -2  12   8        0.01        0.76      0.94 o 
  -1  12   8       95.69       93.96      6.12 o 
   0  12   8      849.66      823.63     19.49 o 
   1  12   8       74.79       68.78      5.13 o 
   2  12   8       44.37       42.87      3.02 o 
   3  12   8        8.60        7.79      1.70 o 
   4  12   8        9.23        9.18      1.75 o 
   5  12   8        0.06        0.25      1.06 o 
   6  12   8       19.92       20.70      3.29 o 
   7  12   8       31.46       56.87      5.98 o 
  -7  13   8       20.72       24.95      5.68 o 
  -6  13   8        0.27        1.29      1.70 o 
  -5  13   8       37.15       39.65      5.93 o 
  -4  13   8       20.16       21.71      2.94 o 
  -3  13   8       76.82       70.56      4.21 o 
  -2  13   8       69.65       74.98      3.59 o 
  -1  13   8       15.92       15.18      2.55 o 
   0  13   8       16.17       19.57      2.92 o 
   1  13   8       27.31       28.23      3.39 o 
   2  13   8        0.27        1.87      1.45 o 
   3  13   8       22.87       20.86      2.85 o 
   4  13   8       77.14       76.72      4.24 o 
   5  13   8        7.28       10.07      1.72 o 
   6  13   8        0.02        2.05      1.42 o 
  -7  14   8        1.09        3.17      2.24 o 
  -6  14   8        9.94       10.96      2.89 o 
  -5  14   8        8.10        8.54      2.90 o 
  -4  14   8       16.73       18.73      2.74 o 
  -3  14   8       14.10       15.02      2.57 o 
  -2  14   8       15.65       21.63      3.00 o 
  -1  14   8       10.20       12.45      2.37 o 
   0  14   8       26.57       33.34      3.67 o 
   1  14   8      152.44      125.50      5.73 o 
   2  14   8        3.18        2.99      1.56 o 
   3  14   8        0.13        1.47      2.08 o 
   4  14   8        0.56        2.33      1.28 o 
   5  14   8        0.07        0.19      1.13 o 
   6  14   8        6.51        4.68      1.45 o 
  -6  15   8        0.15        2.69      2.74 o 
  -5  15   8       32.69       39.23      7.05 o 
  -4  15   8        4.68       10.08      4.35 o 
  -3  15   8        1.84        4.55      1.80 o 
  -2  15   8       58.14       56.53      5.55 o 
  -1  15   8        1.76        2.55      1.77 o 
   0  15   8       22.77       25.12      3.34 o 
   1  15   8       60.10       56.48      4.44 o 
   2  15   8       80.19       70.93      4.64 o 
   3  15   8       51.21       57.98      4.67 o 
   4  15   8        8.07       10.14      2.37 o 
   5  15   8        2.14        4.49      1.50 o 
  -6  16   8        4.59        6.63      3.48 o 
  -5  16   8       24.18       23.97      5.39 o 
  -4  16   8       15.27       20.01      3.51 o 
  -3  16   8        8.10       11.20      4.48 o 
  -2  16   8        8.27       10.53      3.15 o 
  -1  16   8       20.50       20.46      3.16 o 
   0  16   8       31.87       29.40      3.67 o 
   1  16   8       24.62       25.46      3.54 o 
   2  16   8       16.00       24.66      3.48 o 
   3  16   8      103.58       97.64      5.62 o 
   4  16   8        2.37        5.47      2.41 o 
   5  16   8        3.16        1.69      1.57 o 
  -5  17   8        0.57        7.55      3.48 o 
  -4  17   8        0.55        2.16      3.98 o 
  -3  17   8        6.32        9.21      4.73 o 
  -2  17   8        3.49        5.36      2.53 o 
  -1  17   8        7.05        7.35      2.19 o 
   0  17   8        7.06       12.23      2.69 o 
   1  17   8       20.96       21.75      3.52 o 
   2  17   8       19.56       22.94      3.36 o 
   3  17   8       77.45       86.47      8.67 o 
   4  17   8        7.21       12.66      3.36 o 
  -4  18   8        5.82        9.21      5.22 o 
  -3  18   8       25.72       30.44      7.13 o 
  -2  18   8        2.10        5.81      4.31 o 
  -1  18   8        0.22        2.36      1.87 o 
   0  18   8        2.06        4.52      2.12 o 
   1  18   8        6.70        8.48      2.52 o 
   2  18   8       31.12       30.95      4.08 o 
   3  18   8       13.02       17.29      3.29 o 
  -3  19   8        2.12        1.33      3.98 o 
  -2  19   8        4.72       10.12      5.56 o 
  -1  19   8       27.86       36.90      4.48 o 
   0  19   8        0.41        3.76      2.11 o 
   1  19   8       40.13       45.05      4.86 o 
   2  19   8       27.87       31.20      4.23 o 
  -9   1   9        2.52        4.80      2.61 o 
  -8   1   9      117.33      110.47      7.07 o 
  -7   1   9        1.34        2.26      2.16 o 
  -6   1   9      195.51      184.04      8.12 o 
  -5   1   9       12.96       17.25      2.96 o 
  -4   1   9       25.68       22.35      3.08 o 
  -3   1   9       67.55       62.31      4.06 o 
  -2   1   9      816.63      796.54     24.48 o 
  -1   1   9      350.36      333.11     13.91 o 
   0   1   9       42.49       43.30      2.06 o 
   1   1   9       48.35       41.12      2.17 o 
   2   1   9       96.58       95.23      3.12 o 
   3   1   9       60.07       57.11      2.50 o 
   4   1   9      243.42      233.90     10.97 o 
   5   1   9       30.82       28.50      3.29 o 
   6   1   9      128.98      133.20      5.89 o 
   7   1   9        3.71        4.47      1.54 o 
   8   1   9       11.03       15.93      2.41 o 
  -9   2   9        2.01        4.73      2.70 o 
  -8   2   9        1.14        1.54      2.08 o 
  -7   2   9       66.69       67.19      5.25 o 
  -6   2   9       12.83       13.54      3.36 o 
  -5   2   9      106.21      101.46      7.34 o 
  -4   2   9       11.31       15.20      2.66 o 
  -3   2   9       30.81       31.26      3.37 o 
  -2   2   9       92.12       90.14      3.06 o 
  -1   2   9       46.98       38.70      2.12 o 
   0   2   9        1.33        2.41      0.72 o 
   1   2   9        3.68        7.80      1.19 o 
   2   2   9       46.95       51.84      2.28 o 
   3   2   9      207.91      195.68      8.00 o 
   4   2   9      250.15      230.16      8.62 o 
   5   2   9      240.19      224.69      6.03 o 
   6   2   9       33.77       37.50      3.87 o 
   7   2   9        0.81        1.43      2.08 o 
   8   2   9        3.40        2.54      1.60 o 
  -9   3   9        0.60        4.36      2.72 o 
  -8   3   9        2.70        2.90      4.15 o 
  -7   3   9       27.72       34.87      5.81 o 
  -6   3   9       59.57       56.06      8.00 o 
  -5   3   9        0.06       -0.38      1.87 o 
  -4   3   9      121.88      121.29      5.83 o 
  -3   3   9      276.57      240.72     13.73 o 
  -2   3   9      153.22      146.82      3.93 o 
  -1   3   9       56.82       53.75      2.85 o 
   0   3   9      793.90      926.96     42.60 o 
   1   3   9       14.59       12.88      1.40 o 
   2   3   9       16.27       23.88      1.79 o 
   3   3   9        1.24        1.49      0.85 o 
   4   3   9      115.67       96.57      3.86 o 
   5   3   9      542.81      467.31      8.69 o 
   6   3   9      147.12      136.91      6.03 o 
   7   3   9       36.24       45.66      5.84 o 
   8   3   9       29.17       28.37      3.72 o 
  -9   4   9       21.39       24.45      3.48 o 
  -8   4   9        7.82        9.02      2.26 o 
  -7   4   9        3.48        4.29      2.11 o 
  -6   4   9        1.45        2.45      1.82 o 
  -5   4   9      141.22      129.04     11.03 o 
  -4   4   9       53.28       60.36      4.22 o 
  -3   4   9       23.49       27.93      2.24 o 
  -2   4   9      397.23      421.38     17.88 o 
  -1   4   9      329.45      336.78     11.82 o 
   0   4   9       26.99       37.44      1.98 o 
   1   4   9      187.94      165.14      4.68 o 
   2   4   9       17.75       27.78      2.60 o 
   3   4   9      823.86      894.42     55.33 o 
   4   4   9      426.29      377.05      7.57 o 
   5   4   9       21.66       33.19      2.94 o 
   6   4   9        1.38        1.25      1.39 o 
   7   4   9        2.04        2.75      1.42 o 
   8   4   9       10.05       21.71      3.26 o 
  -9   5   9       15.71       13.95      3.86 o 
  -8   5   9       43.60       51.30      4.63 o 
  -7   5   9        0.01        0.03      1.29 o 
  -6   5   9       54.03       50.54      4.09 o 
  -5   5   9       14.71       12.76      1.94 o 
  -4   5   9       12.14       14.79      2.00 o 
  -3   5   9       19.25       23.91      1.76 o 
  -2   5   9        5.94        7.65      0.92 o 
  -1   5   9      317.39      289.17      9.34 o 
   0   5   9        9.25       15.22      1.94 o 
   1   5   9      658.52      675.31     24.36 o 
   2   5   9        0.00       -0.47      0.78 o 
   3   5   9      806.40      838.90     61.17 o 
   4   5   9      306.40      318.58     18.94 o 
   5   5   9      302.65      277.73      7.39 o 
   6   5   9        0.45        2.03      1.04 o 
   7   5   9       19.37       23.04      3.18 o 
   8   5   9        1.05        2.90      1.64 o 
  -9   6   9        3.30        8.14      2.84 o 
  -8   6   9        0.51        2.70      1.63 o 
  -7   6   9        2.48        4.54      1.61 o 
  -6   6   9        0.03        1.99      1.19 o 
  -5   6   9       47.05       34.09      3.18 o 
  -4   6   9       20.70       26.35      2.59 o 
  -3   6   9       94.11       78.90      2.95 o 
  -2   6   9       31.15       29.85      1.86 o 
  -1   6   9       70.53       59.44      4.74 o 
   0   6   9      212.24      202.71      6.18 o 
   1   6   9      205.59      177.61      9.43 o 
   2   6   9        8.96        6.85      1.53 o 
   3   6   9        6.47        5.99      1.15 o 
   4   6   9      244.79      223.71     11.45 o 
   5   6   9        0.05        1.51      0.98 o 
   6   6   9       26.67       27.25      2.83 o 
   7   6   9        4.40        6.39      1.96 o 
   8   6   9        1.52        2.63      1.75 o 
  -9   7   9       25.57       30.97      4.93 o 
  -8   7   9        4.90       10.10      3.23 o 
  -7   7   9        4.43        3.58      1.66 o 
  -6   7   9        7.08        6.53      1.77 o 
  -5   7   9        0.49        1.36      1.05 o 
  -4   7   9       32.05       25.04      2.56 o 
  -3   7   9       20.39       21.50      1.96 o 
  -2   7   9        0.83        1.52      0.69 o 
  -1   7   9      166.38      139.37      3.93 o 
   0   7   9      158.92      140.37      3.93 o 
   1   7   9       11.27       14.44      3.19 o 
   2   7   9       41.40       40.00      3.10 o 
   3   7   9       48.53       48.93      2.57 o 
   4   7   9      506.04      469.34     18.74 o 
   5   7   9        0.29       -0.73      0.86 o 
   6   7   9       81.44       75.18      3.94 o 
   7   7   9        3.32        2.65      1.38 o 
   8   7   9        3.27        9.98      2.52 o 
  -8   8   9       32.29       36.10      5.15 o 
  -7   8   9        3.82        4.44      1.85 o 
  -6   8   9        1.59        3.24      1.59 o 
  -5   8   9        0.06        0.24      1.20 o 
  -4   8   9        0.07        0.12      0.97 o 
  -3   8   9      101.45       92.04      4.00 o 
  -2   8   9       74.74       67.53      2.81 o 
  -1   8   9       17.11       21.81      1.93 o 
   0   8   9      236.28      222.25      5.08 o 
   1   8   9        0.08        1.36      1.07 o 
   2   8   9       16.38        9.29      1.78 o 
   3   8   9       58.36       66.94      3.92 o 
   4   8   9      100.82      107.77      6.44 o 
   5   8   9        1.41        2.49      1.17 o 
   6   8   9        1.36        2.35      1.25 o 
   7   8   9       28.84       31.29      3.32 o 
   8   8   9       10.87       19.24      6.43 o 
  -8   9   9        2.03        5.74      3.77 o 
  -7   9   9        8.87       10.22      2.72 o 
  -6   9   9        0.07        2.93      1.39 o 
  -5   9   9       15.29       17.87      2.65 o 
  -4   9   9       38.14       37.16      3.01 o 
  -3   9   9       28.93       23.62      2.54 o 
  -2   9   9      256.41      237.05      9.38 o 
  -1   9   9      489.95      467.54      8.91 o 
   0   9   9      714.94      673.69     11.16 o 
   1   9   9       43.08       45.80      3.27 o 
   2   9   9      107.18      102.45      4.77 o 
   3   9   9       25.33       25.72      2.37 o 
   4   9   9      191.87      184.31     12.62 o 
   5   9   9       29.63       33.05      2.89 o 
   6   9   9        7.41        9.70      1.94 o 
   7   9   9       15.99       19.50      2.69 o 
  -8  10   9       15.84       23.37      4.09 o 
  -7  10   9        0.00        0.83      1.61 o 
  -6  10   9       47.49       50.94      4.03 o 
  -5  10   9       27.91       32.50      3.48 o 
  -4  10   9        4.65        6.66      1.99 o 
  -3  10   9        4.64        5.07      1.40 o 
  -2  10   9       34.55       39.83      2.94 o 
  -1  10   9       93.73       93.36      4.48 o 
   0  10   9      779.77      746.83     25.34 o 
   1  10   9      136.53      107.90      5.38 o 
   2  10   9       15.34       18.05      2.66 o 
   3  10   9      259.28      226.07      6.78 o 
   4  10   9       78.19       81.70      4.26 o 
   5  10   9       16.00       21.72      2.44 o 
   6  10   9        3.95        4.43      1.33 o 
   7  10   9        0.08        0.25      2.67 o 
  -8  11   9       10.57       17.04      3.29 o 
  -7  11   9       17.26       17.82      3.51 o 
  -6  11   9       47.45       45.40      4.66 o 
  -5  11   9       57.29       50.79      3.78 o 
  -4  11   9        0.42        1.41      1.81 o 
  -3  11   9        0.58        0.41      1.17 o 
  -2  11   9        1.94        3.23      2.03 o 
  -1  11   9       85.37       90.85      4.41 o 
   0  11   9      654.50      593.57     11.21 o 
   1  11   9       32.35       28.72      3.34 o 
   2  11   9       30.73       37.57      3.74 o 
   3  11   9       69.79       48.63      3.43 o 
   4  11   9       43.49       42.06      3.15 o 
   5  11   9       77.75       66.12      3.69 o 
   6  11   9       13.14       25.14      2.64 o 
   7  11   9        0.34       -0.29      1.40 o 
  -7  12   9        0.05        1.43      1.85 o 
  -6  12   9        5.20        6.94      2.40 o 
  -5  12   9       73.38       77.24     14.72 o 
  -4  12   9      101.17       96.24      7.17 o 
  -3  12   9      144.89      134.22     11.90 o 
  -2  12   9       23.22       21.09      2.70 o 
  -1  12   9       82.29       80.51      4.36 o 
   0  12   9       27.91       32.85      3.53 o 
   1  12   9      252.16      228.64      8.35 o 
   2  12   9       18.13       13.84      2.54 o 
   3  12   9        7.89       16.60      2.37 o 
   4  12   9        0.17        2.36      1.05 o 
   5  12   9        0.01        0.57      1.09 o 
   6  12   9       49.37       59.60      3.88 o 
  -7  13   9        0.44        0.34      2.24 o 
  -6  13   9       11.23       11.03      3.73 o 
  -5  13   9       29.23       30.60      5.89 o 
  -4  13   9      100.97      102.74     10.28 o 
  -3  13   9       48.87       46.27      3.97 o 
  -2  13   9        0.27        1.07      2.45 o 
  -1  13   9      103.51      105.38      5.09 o 
   0  13   9      290.68      272.29      9.46 o 
   1  13   9        2.29        2.30      1.57 o 
   2  13   9      574.67      522.51     12.79 o 
   3  13   9       42.26       41.83      3.33 o 
   4  13   9        4.46        7.48      1.70 o 
   5  13   9        0.02        0.02      1.17 o 
   6  13   9       26.61       33.47      3.22 o 
  -6  14   9        0.18        3.32      2.82 o 
  -5  14   9       30.18       30.27      6.14 o 
  -4  14   9      194.25      179.25     17.91 o 
  -3  14   9      216.54      206.55      7.21 o 
  -2  14   9       77.16       77.49      5.77 o 
  -1  14   9       86.40       75.98      4.59 o 
   0  14   9       97.69       98.83      5.82 o 
   1  14   9        5.96        9.04      2.33 o 
   2  14   9        9.76        9.56      2.34 o 
   3  14   9        1.45        2.77      1.68 o 
   4  14   9        2.71        3.48      1.36 o 
   5  14   9       19.14       21.31      2.61 o 
  -6  15   9        0.14        4.23      3.32 o 
  -5  15   9        1.37        3.82      3.07 o 
  -4  15   9       23.11       20.24      5.06 o 
  -3  15   9        4.91        4.61      2.75 o 
  -2  15   9        0.10        3.22      2.30 o 
  -1  15   9        1.10        0.89      1.49 o 
   0  15   9      169.48      165.95      6.90 o 
   1  15   9       34.53       38.82      4.15 o 
   2  15   9       11.19        9.58      2.43 o 
   3  15   9        2.78        2.03      1.77 o 
   4  15   9       16.45       18.00      3.08 o 
   5  15   9       12.66       13.33      2.13 o 
  -5  16   9       13.50       10.37      3.90 o 
  -3  16   9        4.00        4.99      2.64 o 
  -2  16   9        0.00        2.26      2.12 o 
  -1  16   9       36.02       42.12      4.29 o 
   0  16   9       77.76       77.63      5.01 o 
   1  16   9        3.19        4.76      2.08 o 
   2  16   9        0.00        1.89      1.73 o 
   3  16   9       26.97       29.15      3.99 o 
   4  16   9        2.21        7.27      2.75 o 
  -3  17   9        3.50        7.13      4.23 o 
  -2  17   9       24.98       29.93      4.81 o 
  -1  17   9       23.00       23.95      3.54 o 
   0  17   9      104.89      103.63      5.82 o 
   1  17   9       29.86       32.74      4.14 o 
   2  17   9        2.59        2.04      1.87 o 
   3  17   9        5.48        6.86      2.60 o 
   4  17   9       33.84       35.99      7.05 o 
  -3  18   9        3.14        6.80      4.23 o 
  -2  18   9        0.80        0.40      2.47 o 
  -1  18   9       11.40       12.56      2.66 o 
   0  18   9        3.25        3.51      1.94 o 
   1  18   9      127.02      123.81      6.71 o 
   2  18   9       25.22       37.34      4.55 o 
  -2  19   9        1.61        2.90      3.65 o 
  -1  19   9       15.94       23.23      4.87 o 
   0  19   9        0.51       -0.48      1.96 o 
   1  19   9       45.52       56.22      5.51 o 
  -9   0  10       84.70       85.92      9.62 o 
  -8   0  10      152.41      140.99     11.36 o 
  -7   0  10       10.49        5.64      3.57 o 
  -6   0  10       14.68       12.94      4.06 o 
  -5   0  10        1.91       34.50      5.89 o 
  -4   0  10       60.07       56.40      5.81 o 
  -3   0  10       35.32       44.04      4.98 o 
  -2   0  10        6.29        5.23      1.35 o 
  -1   0  10     2025.78     2079.38    174.46 o 
   0   0  10        0.69        1.06      0.81 o 
   1   0  10        3.41        4.29      1.37 o 
   2   0  10      520.50      448.88     42.30 o 
   3   0  10        2.21        3.80      1.62 o 
   4   0  10       85.57       79.78      7.46 o 
   5   0  10       69.37       84.93      7.96 o 
   6   0  10        0.77        3.90      3.07 o 
   7   0  10       13.26        6.88      3.73 o 
   8   0  10       20.11       32.76      6.80 o 
  -9   1  10        1.35        2.08      2.50 o 
  -8   1  10        5.47        6.93      2.63 o 
  -7   1  10       13.15       13.95      3.39 o 
  -6   1  10       12.05       11.90      2.89 o 
  -5   1  10       46.76       43.32      4.57 o 
  -4   1  10       59.48       56.65      4.13 o 
  -3   1  10       59.01       64.43      4.22 o 
  -2   1  10        8.15       12.29      1.34 o 
  -1   1  10      293.97      257.04     11.30 o 
   0   1  10      522.20      545.15     22.72 o 
   1   1  10       57.38       63.51      2.63 o 
   2   1  10      337.21      380.04     20.63 o 
   3   1  10       13.68       17.22      2.12 o 
   4   1  10       13.28       14.30      2.06 o 
   5   1  10       75.81       66.84      5.04 o 
   6   1  10        4.59        4.89      2.11 o 
   7   1  10       39.16       42.45      4.29 o 
   8   1  10        2.55        4.20      1.93 o 
  -9   2  10       65.00       78.79      6.57 o 
  -8   2  10       13.58       18.53      3.74 o 
  -7   2  10        8.79        7.88      2.79 o 
  -6   2  10        0.11        0.55      1.47 o 
  -5   2  10        6.07        6.13      2.02 o 
  -4   2  10       16.77       17.89      2.92 o 
  -3   2  10        9.97       12.56      2.40 o 
  -2   2  10      321.90      328.09     10.43 o 
  -1   2  10      820.25      788.84     32.67 o 
   0   2  10      422.27      405.15     17.36 o 
   1   2  10      130.86      150.04      5.79 o 
   2   2  10        1.72        3.96      1.21 o 
   3   2  10      650.10      552.79      9.97 o 
   4   2  10        5.00        6.81      1.56 o 
   5   2  10      122.62      132.61      7.13 o 
   6   2  10       38.96       44.99      4.23 o 
   7   2  10        2.28        3.52      1.58 o 
   8   2  10        4.18        3.45      1.78 o 
  -9   3  10       55.24       61.80      6.66 o 
  -8   3  10        4.12        6.64      2.69 o 
  -7   3  10        1.25        1.41      1.82 o 
  -6   3  10       18.59       14.45      2.99 o 
  -5   3  10       31.07       36.42      4.30 o 
  -4   3  10      434.72      409.25     11.02 o 
  -3   3  10       77.33       75.55      7.59 o 
  -2   3  10      960.88      941.20     16.67 o 
  -1   3  10      746.00      713.67     27.22 o 
   0   3  10       16.20       28.20      3.13 o 
   1   3  10       90.64       76.11      4.13 o 
   2   3  10        8.88       13.03      1.58 o 
   3   3  10     1015.07      939.72     32.34 o 
   4   3  10       47.02       42.50      4.00 o 
   5   3  10       26.90       22.58      2.52 o 
   6   3  10       24.58       30.48      3.63 o 
   7   3  10       14.28       10.84      2.41 o 
   8   3  10       52.41       62.35      5.11 o 
  -9   4  10        0.60        3.61      2.04 o 
  -8   4  10        0.46        3.31      1.70 o 
  -7   4  10        6.85        8.54      2.73 o 
  -6   4  10        7.14        7.73      2.49 o 
  -5   4  10       37.75       27.22      3.86 o 
  -4   4  10       34.48       36.34      4.05 o 
  -3   4  10       22.96       31.99      3.63 o 
  -2   4  10      230.66      215.00      5.40 o 
  -1   4  10        5.51        6.23      1.11 o 
   0   4  10       27.34       28.78      1.96 o 
   1   4  10       37.29       40.16      2.78 o 
   2   4  10       51.51       47.11      3.02 o 
   3   4  10       51.90       45.69      3.39 o 
   4   4  10      271.68      244.42      7.26 o 
   5   4  10       80.12       67.55      4.09 o 
   6   4  10        2.05        4.40      1.64 o 
   7   4  10        3.11        5.50      1.91 o 
   8   4  10        0.55        2.74      1.65 o 
  -9   5  10       26.80       27.90      4.90 o 
  -8   5  10       11.06       12.74      2.76 o 
  -7   5  10        0.17        1.23      1.29 o 
  -6   5  10       30.94       25.99      3.36 o 
  -5   5  10        0.92        0.23      1.04 o 
  -4   5  10      108.34       92.26      9.24 o 
  -3   5  10        1.90        1.42      1.11 o 
  -2   5  10       38.52       39.86      2.58 o 
  -1   5  10      591.71      571.49     17.49 o 
   0   5  10       25.55       23.36      1.97 o 
   1   5  10       85.24       77.10      3.44 o 
   2   5  10       83.01       76.17      3.87 o 
   3   5  10        1.86        1.52      1.13 o 
   4   5  10      344.28      281.67      6.91 o 
   5   5  10       37.89       34.13      3.11 o 
   6   5  10       25.14       23.81      3.21 o 
   7   5  10        0.55        0.26      1.99 o 
   8   5  10        6.27       13.16      3.48 o 
  -9   6  10        2.66        6.55      3.32 o 
  -8   6  10        3.05        2.70      1.67 o 
  -7   6  10        8.55        7.62      1.85 o 
  -6   6  10        3.91        4.94      1.63 o 
  -5   6  10       64.53       62.13      6.47 o 
  -4   6  10       71.93       64.96      3.50 o 
  -3   6  10       71.81       78.93      4.84 o 
  -2   6  10        0.05        1.53      0.81 o 
  -1   6  10       57.02       45.80      3.38 o 
   0   6  10      538.15      505.04     25.01 o 
   1   6  10       67.37       69.10      3.62 o 
   2   6  10      191.07      170.96      5.79 o 
   3   6  10      229.25      196.76      8.38 o 
   4   6  10        8.41       12.11      2.00 o 
   5   6  10        0.72        2.57      1.03 o 
   6   6  10        0.52        3.50      1.23 o 
   7   6  10       53.63       58.91      5.62 o 
   8   6  10        0.59        2.86      2.11 o 
  -8   7  10        5.13       10.48      2.36 o 
  -7   7  10        9.06        6.16      1.84 o 
  -6   7  10       32.62       33.58      4.28 o 
  -5   7  10       27.56       22.56      2.77 o 
  -4   7  10       61.44       48.51      3.32 o 
  -3   7  10        9.46        6.64      1.34 o 
  -2   7  10        1.48        1.84      0.93 o 
  -1   7  10      273.01      259.00     12.03 o 
   0   7  10       75.94       81.38      3.22 o 
   1   7  10        6.01        7.63      1.63 o 
   2   7  10       35.05       33.61      3.23 o 
   3   7  10       61.45       57.52      3.79 o 
   4   7  10        6.30       10.30      1.89 o 
   5   7  10        2.40        3.76      1.29 o 
   6   7  10        6.73       10.15      1.82 o 
   7   7  10       10.69       19.59      3.02 o 
  -8   8  10       49.73       49.26      5.92 o 
  -7   8  10       25.47       26.89      3.42 o 
  -6   8  10        3.61        6.16      1.91 o 
  -5   8  10       82.87       70.03      5.48 o 
  -4   8  10        6.82        6.65      2.20 o 
  -3   8  10      135.42      109.86      4.56 o 
  -2   8  10       46.57       52.05      3.15 o 
  -1   8  10        1.07        1.40      0.85 o 
   0   8  10      713.60      637.03     25.12 o 
   1   8  10       86.47       85.40      4.18 o 
   2   8  10        3.15        4.56      1.62 o 
   3   8  10        0.43        1.38      1.69 o 
   4   8  10        1.09        3.06      1.24 o 
   5   8  10       27.08       32.00      3.61 o 
   6   8  10       64.73       66.46      3.99 o 
   7   8  10        1.80        2.84      1.51 o 
  -8   9  10       15.02       17.91      3.66 o 
  -7   9  10       44.82       47.29      4.41 o 
  -6   9  10        2.97        5.16      1.68 o 
  -5   9  10      160.94      125.53      8.83 o 
  -4   9  10        2.64        2.24      1.58 o 
  -3   9  10       41.36       41.58      3.20 o 
  -2   9  10        0.39        0.58      0.98 o 
  -1   9  10        2.88        3.10      1.05 o 
   0   9  10      849.27      797.25     17.65 o 
   1   9  10        1.13        0.51      1.01 o 
   2   9  10        3.83        5.05      1.69 o 
   3   9  10      287.28      261.95      8.04 o 
   4   9  10      129.85      117.31      6.04 o 
   5   9  10        5.64        2.73      1.45 o 
   6   9  10        0.67        2.61      1.39 o 
   7   9  10        0.55        2.70      1.59 o 
  -8  10  10        5.68        5.73      4.11 o 
  -7  10  10        0.00        0.29      1.76 o 
  -6  10  10        5.26        8.58      2.03 o 
  -5  10  10       39.33       38.16      4.77 o 
  -4  10  10        8.18        9.88      2.56 o 
  -3  10  10       36.27       36.24      3.97 o 
  -2  10  10      356.23      320.14     13.74 o 
  -1  10  10       17.41       17.34      2.50 o 
   0  10  10       37.92       36.50      3.22 o 
   1  10  10       60.78       51.35      3.85 o 
   2  10  10       71.38       61.92      4.80 o 
   3  10  10        0.08        0.63      1.26 o 
   4  10  10      138.85      129.63      7.58 o 
   5  10  10       10.72       17.06      2.60 o 
   6  10  10       12.73       15.03      2.29 o 
   7  10  10        6.76       11.47      2.12 o 
  -7  11  10       27.62       30.30      4.47 o 
  -6  11  10       24.92       24.62      5.22 o 
  -5  11  10      184.39      154.35     16.75 o 
  -4  11  10       20.38       24.03      3.72 o 
  -3  11  10        4.33        6.93      1.77 o 
  -2  11  10      274.37      247.76      7.27 o 
  -1  11  10        2.05        2.41      1.50 o 
   0  11  10       29.30       28.55      3.30 o 
   1  11  10       50.20       45.41      4.01 o 
   2  11  10       60.08       52.44      3.95 o 
   3  11  10      111.69       92.16      4.30 o 
   4  11  10       17.38       21.58      2.71 o 
   5  11  10       20.05       29.23      2.92 o 
   6  11  10        0.90        1.88      1.38 o 
  -7  12  10       19.47       27.53      6.63 o 
  -6  12  10        0.20        1.91      2.49 o 
  -5  12  10       15.90       21.12      3.66 o 
  -4  12  10        3.20        5.27      2.05 o 
  -3  12  10      285.57      269.16     11.10 o 
  -2  12  10        0.14        1.51      2.02 o 
  -1  12  10      245.18      220.44      7.17 o 
   0  12  10       63.25       60.03      4.06 o 
   1  12  10      157.18      140.76      6.13 o 
   2  12  10       16.84       18.06      2.98 o 
   3  12  10      114.07       89.43      4.29 o 
   4  12  10      258.62      236.37      7.23 o 
   5  12  10        0.02        0.00      1.05 o 
   6  12  10       29.17       42.38      4.14 o 
  -6  13  10        6.10        6.22      3.15 o 
  -5  13  10       52.83       57.07      5.77 o 
  -4  13  10        7.42        6.22      2.25 o 
  -3  13  10        0.20       -0.69      1.40 o 
  -2  13  10        3.83        4.77      2.23 o 
  -1  13  10      242.13      220.64      7.40 o 
   0  13  10      129.37      122.41      7.61 o 
   1  13  10       13.77       12.57      2.71 o 
   2  13  10        0.02        3.35      1.71 o 
   3  13  10      105.94       90.97      5.22 o 
   4  13  10       33.21       42.33      3.75 o 
   5  13  10        4.50        7.71      1.76 o 
  -6  14  10        1.48        8.63      3.98 o 
  -5  14  10       29.24       28.53      6.30 o 
  -4  14  10        6.39        9.08      2.70 o 
  -3  14  10        5.82        4.22      2.37 o 
  -2  14  10       21.03       23.35      4.19 o 
  -1  14  10        1.45        2.62      1.64 o 
   0  14  10      118.25      110.49      5.62 o 
   1  14  10       92.41       83.71      5.00 o 
   2  14  10       22.96       26.31      3.62 o 
   3  14  10       51.53       44.43      4.51 o 
   4  14  10       50.92       70.39      4.35 o 
   5  14  10        5.35       12.91      2.30 o 
  -5  15  10        2.22        0.91      2.32 o 
  -4  15  10        0.03        0.81      1.84 o 
  -3  15  10       65.19       68.26      5.74 o 
  -2  15  10        1.14        2.60      2.24 o 
  -1  15  10        1.51        6.13      2.03 o 
   0  15  10       39.95       37.61      4.05 o 
   1  15  10       99.99       99.74      5.63 o 
   2  15  10       77.44       68.64      5.26 o 
   3  15  10        2.37        7.07      2.01 o 
   4  15  10        4.17        6.01      2.20 o 
  -5  16  10        3.28        4.81      2.99 o 
  -3  16  10       78.88       75.04      6.48 o 
  -2  16  10       29.06       30.50      6.59 o 
  -1  16  10       18.45       18.43      4.10 o 
   0  16  10       51.44       52.04      4.47 o 
   1  16  10       11.33       10.26      2.59 o 
   2  16  10       17.72       19.39      3.28 o 
   3  16  10       32.55       37.85      4.56 o 
   4  16  10       14.81       20.40      3.28 o 
  -3  17  10        0.35        2.83      2.54 o 
  -2  17  10       12.75       14.01      3.66 o 
  -1  17  10        1.11        2.99      2.67 o 
   0  17  10       51.57       53.79      5.06 o 
   1  17  10       96.42      113.67      7.11 o 
   2  17  10       81.24       79.53      5.72 o 
   3  17  10       15.99       26.89      3.81 o 
  -2  18  10        6.89       12.00      3.81 o 
  -1  18  10        6.82        7.60      3.32 o 
   0  18  10       16.52       24.37      3.84 o 
   1  18  10        3.35        5.50      2.35 o 
  -9   1  11        2.59        5.52      2.87 o 
  -8   1  11       36.38       35.30      6.43 o 
  -7   1  11        1.72        0.65      2.94 o 
  -6   1  11       35.35       33.04      4.54 o 
  -5   1  11       13.84       19.65      3.40 o 
  -4   1  11        0.17        1.06      1.47 o 
  -3   1  11        1.77        1.31      1.62 o 
  -2   1  11       50.90       47.29      2.79 o 
  -1   1  11      107.99       91.59      3.24 o 
   0   1  11       39.66       34.55      2.08 o 
   1   1  11       37.93       43.48      2.74 o 
   2   1  11      250.98      242.28     13.63 o 
   3   1  11      394.91      339.81      9.19 o 
   4   1  11        2.77        2.39      1.91 o 
   5   1  11       71.72       66.95      8.92 o 
   6   1  11       56.20       58.64      5.41 o 
   7   1  11        4.99        8.98      2.54 o 
   8   1  11        2.38        7.45      2.73 o 
  -9   2  11       23.90       31.89      5.28 o 
  -8   2  11        3.22        4.36      2.61 o 
  -7   2  11        4.59        5.57      2.65 o 
  -6   2  11       37.51       32.09      4.51 o 
  -5   2  11       88.21       75.47      9.37 o 
  -4   2  11      137.20      141.17      6.86 o 
  -3   2  11       19.77       20.48      2.99 o 
  -2   2  11      129.63      123.59      8.61 o 
  -1   2  11       14.28       22.49      1.98 o 
   0   2  11      215.01      215.50      9.96 o 
   1   2  11      640.32      603.32     33.43 o 
   2   2  11      420.01      361.02     20.29 o 
   3   2  11      516.50      499.69     19.10 o 
   4   2  11       69.88       69.51      5.42 o 
   5   2  11      120.10      102.26      6.45 o 
   6   2  11       62.13       61.93      5.22 o 
   7   2  11        2.80        4.70      2.20 o 
   8   2  11       11.84       12.19      3.08 o 
  -9   3  11        0.45        1.27      2.24 o 
  -8   3  11        0.61        3.66      2.29 o 
  -7   3  11        5.89        3.46      2.57 o 
  -6   3  11       83.03       93.16     10.91 o 
  -5   3  11        3.24        3.18      1.71 o 
  -4   3  11       28.55       32.08      4.11 o 
  -3   3  11       82.26       75.48      4.75 o 
  -2   3  11      522.97      526.31     23.89 o 
  -1   3  11     1419.32     1411.98     51.56 o 
   0   3  11        0.90        1.25      0.92 o 
   1   3  11      194.26      173.28      7.39 o 
   2   3  11      222.17      205.55      6.25 o 
   3   3  11      106.68       97.33      4.60 o 
   4   3  11       69.04       61.03      3.83 o 
   5   3  11        0.86       -0.08      1.45 o 
   6   3  11       20.97       19.12      3.52 o 
   7   3  11       11.88       12.91      2.45 o 
  -9   4  11        4.65       13.27      4.81 o 
  -8   4  11        1.05        1.66      1.81 o 
  -7   4  11        0.96        1.75      2.32 o 
  -6   4  11      214.75      192.94      8.79 o 
  -5   4  11      209.00      188.26     14.85 o 
  -4   4  11       80.04       87.74      7.67 o 
  -3   4  11       43.04       40.84      3.81 o 
  -2   4  11      145.93      148.26      4.97 o 
  -1   4  11      602.19      555.55     24.91 o 
   0   4  11      202.78      197.30      7.00 o 
   1   4  11      607.33      638.80     27.15 o 
   2   4  11       57.45       44.95      3.18 o 
   3   4  11        0.76        0.62      1.22 o 
   4   4  11        1.92        3.39      1.33 o 
   5   4  11        4.03        4.26      1.73 o 
   6   4  11       52.10       65.82      4.92 o 
   7   4  11       14.01       15.21      2.71 o 
  -8   5  11        1.92        5.59      1.97 o 
  -7   5  11        1.28        3.97      1.72 o 
  -6   5  11       38.40       35.17      3.69 o 
  -5   5  11        2.30        2.67      1.25 o 
  -4   5  11       71.45       69.71      5.01 o 
  -3   5  11       62.25       56.89      4.29 o 
  -2   5  11      567.95      540.43      9.53 o 
  -1   5  11      104.36      100.33      3.53 o 
   0   5  11        0.11        1.53      0.78 o 
   1   5  11       78.75       75.32      4.15 o 
   2   5  11       46.82       56.17      3.51 o 
   3   5  11     1088.48      928.64     14.29 o 
   4   5  11        4.49        9.22      2.60 o 
   5   5  11       11.21       11.69      2.20 o 
   6   5  11        3.79        7.43      1.94 o 
   7   5  11        2.92        6.25      1.98 o 
  -8   6  11       17.21       24.39      3.37 o 
  -7   6  11       12.26       14.30      2.60 o 
  -6   6  11       61.09       59.99      4.04 o 
  -5   6  11        3.64        5.42      1.57 o 
  -4   6  11       11.06       10.53      2.58 o 
  -3   6  11        8.47        9.87      2.31 o 
  -2   6  11        4.52        3.63      1.68 o 
  -1   6  11      935.43      830.71     57.93 o 
   0   6  11       37.44       38.29      2.40 o 
   1   6  11       13.16       14.01      3.15 o 
   2   6  11       35.03       32.24      3.29 o 
   3   6  11       21.00       17.93      2.69 o 
   4   6  11      150.01      129.84      5.73 o 
   5   6  11        1.20        3.08      1.26 o 
   6   6  11        2.23        5.34      1.66 o 
   7   6  11        3.69        6.82      2.17 o 
  -8   7  11        3.31        7.38      2.10 o 
  -7   7  11        2.78        4.43      1.70 o 
  -6   7  11       21.18       17.39      2.61 o 
  -5   7  11       24.67       19.43      3.45 o 
  -4   7  11       62.30       57.04      4.60 o 
  -3   7  11       43.30       41.94      4.06 o 
  -2   7  11       49.37       51.99      3.19 o 
  -1   7  11       71.90       71.86      3.16 o 
   0   7  11        0.14        0.58      1.55 o 
   1   7  11        7.52       10.99      2.02 o 
   2   7  11       41.98       35.80      3.53 o 
   3   7  11      303.17      260.07      8.91 o 
   4   7  11       49.38       41.44      3.93 o 
   5   7  11       18.75       24.72      2.77 o 
   6   7  11        2.66        4.48      1.47 o 
   7   7  11        2.18        1.99      1.65 o 
  -8   8  11       12.13       10.25      2.86 o 
  -7   8  11       32.12       35.95      4.35 o 
  -6   8  11        6.19        6.82      2.35 o 
  -5   8  11        4.88        5.96      2.19 o 
  -4   8  11       33.95       33.91      4.64 o 
  -3   8  11        1.36        3.62      1.84 o 
  -2   8  11       50.47       44.00      3.27 o 
  -1   8  11      378.05      345.41     13.89 o 
   0   8  11       51.30       40.59      3.44 o 
   1   8  11        0.11        0.47      1.14 o 
   2   8  11       21.01       24.11      3.03 o 
   3   8  11       98.74       84.72      6.22 o 
   4   8  11        7.96        5.39      1.73 o 
   5   8  11        7.35        7.34      1.94 o 
   6   8  11       26.36       35.25      3.55 o 
   7   8  11       20.26       22.38      3.42 o 
  -8   9  11        0.47        5.81      3.40 o 
  -7   9  11        1.21        4.39      2.57 o 
  -6   9  11       12.51       13.50      3.07 o 
  -5   9  11        3.19        5.27      2.29 o 
  -4   9  11       10.29        8.00      2.41 o 
  -3   9  11        3.67        5.62      1.93 o 
  -2   9  11      156.06      168.61      5.93 o 
  -1   9  11      257.17      242.09      6.97 o 
   0   9  11        3.78        4.57      1.55 o 
   1   9  11       46.93       40.23      3.71 o 
   2   9  11        6.52        7.11      1.96 o 
   3   9  11      257.39      232.05      7.90 o 
   4   9  11       44.09       45.25      4.29 o 
   5   9  11        1.02        2.46      1.61 o 
   6   9  11        1.64        3.81      1.57 o 
  -7  10  11        0.20       -0.33      2.49 o 
  -6  10  11       35.71       38.10      8.79 o 
  -5  10  11       18.80       25.39      4.22 o 
  -4  10  11       10.13       13.60      2.81 o 
  -3  10  11       22.00       20.64      3.41 o 
  -2  10  11       15.05       20.93      2.72 o 
  -1  10  11       15.37       22.45      2.89 o 
   0  10  11       22.10       28.61      3.40 o 
   1  10  11        5.05        4.00      1.58 o 
   2  10  11       24.04       27.44      3.46 o 
   3  10  11       20.94       22.22      3.35 o 
   4  10  11      100.78       86.58      5.08 o 
   5  10  11        4.08        3.37      1.35 o 
   6  10  11       23.09       25.85      3.26 o 
  -7  11  11       57.10       67.10      9.79 o 
  -6  11  11       75.92       77.63     15.47 o 
  -5  11  11        1.03        3.34      1.92 o 
  -4  11  11        0.31        0.83      1.76 o 
  -3  11  11       42.06       40.86      4.77 o 
  -2  11  11       60.98       64.84      5.25 o 
  -1  11  11      121.48      112.83      5.20 o 
   0  11  11      856.67      775.02     13.59 o 
   1  11  11      380.45      315.46      8.94 o 
   2  11  11       23.76       23.79      3.29 o 
   3  11  11        0.64        2.20      1.55 o 
   4  11  11       95.37      103.85      5.71 o 
   5  11  11        5.82        5.09      1.43 o 
   6  11  11        1.96        2.64      1.63 o 
  -6  12  11        0.00        4.64      2.99 o 
  -5  12  11        4.92       11.37      2.90 o 
  -4  12  11       33.22       33.87      4.72 o 
  -3  12  11       53.43       60.28      4.04 o 
  -2  12  11       28.99       35.97      4.76 o 
  -1  12  11      170.05      147.25      7.52 o 
   0  12  11        2.34        5.27      1.87 o 
   1  12  11      278.73      231.10      7.96 o 
   2  12  11        1.80        0.36      1.24 o 
   3  12  11        0.11       -0.92      1.25 o 
   4  12  11        6.36        6.83      1.93 o 
   5  12  11        4.69        3.89      1.48 o 
  -6  13  11        9.64       10.78      4.15 o 
  -5  13  11      132.99      115.22      8.09 o 
  -4  13  11        6.12        9.50      2.55 o 
  -3  13  11        0.50        0.51      2.14 o 
  -2  13  11        4.45        2.20      2.15 o 
  -1  13  11       16.23       23.43      4.18 o 
   0  13  11        2.64        3.65      1.82 o 
   1  13  11       88.10       86.60      5.12 o 
   2  13  11       35.71       27.73      3.49 o 
   3  13  11       44.15       38.65      4.29 o 
   4  13  11        8.62       11.01      3.26 o 
   5  13  11        1.99        4.14      1.61 o 
  -5  14  11       96.20       92.06      8.87 o 
  -4  14  11       11.56       11.66      2.90 o 
  -3  14  11        2.22        1.30      2.33 o 
  -2  14  11       22.37       20.05      3.87 o 
  -1  14  11       30.02       24.73      4.34 o 
   0  14  11        1.75        4.48      1.71 o 
   1  14  11        1.68       -0.26      1.40 o 
   2  14  11       31.09       35.65      4.22 o 
   3  14  11        0.62        0.89      1.59 o 
   4  14  11       14.39       17.81      3.23 o 
  -5  15  11       25.85       28.53      6.14 o 
  -4  15  11       39.00       45.12      7.96 o 
  -3  15  11       18.22       19.68      3.98 o 
  -2  15  11        1.85        6.63      2.81 o 
  -1  15  11        0.80        3.97      2.64 o 
   0  15  11        1.54        3.23      1.88 o 
   1  15  11       11.63       12.55      2.73 o 
   2  15  11       88.45       84.82      7.01 o 
   3  15  11        1.33        1.02      1.63 o 
   4  15  11        5.33        3.26      2.63 o 
  -3  16  11       21.22       25.43      4.62 o 
  -2  16  11        4.09        7.02      2.86 o 
  -1  16  11       82.40       82.03      6.65 o 
   0  16  11        0.04        3.21      1.77 o 
   1  16  11        0.07        2.53      1.93 o 
   2  16  11        0.18        3.14      2.03 o 
   3  16  11       21.00       20.75      3.41 o 
  -3  17  11        0.40        3.22      2.67 o 
  -2  17  11        7.14        6.06      3.48 o 
  -1  17  11        1.04        0.82      2.53 o 
   0  17  11        0.79        3.07      2.01 o 
   1  17  11        9.19       10.03      2.57 o 
   2  17  11       10.13        8.89      2.59 o 
  -8   0  12       58.31       56.06      9.29 o 
  -7   0  12        0.77        4.06      3.48 o 
  -6   0  12      341.39      309.27     16.01 o 
  -5   0  12        3.40        2.99      2.82 o 
  -4   0  12       30.77       41.39      6.55 o 
  -3   0  12      142.42      147.46      9.79 o 
  -2   0  12      392.57      369.23     14.93 o 
  -1   0  12       11.48        9.20      2.02 o 
   0   0  12       25.68       20.11      2.77 o 
   1   0  12      106.27       85.90      4.92 o 
   2   0  12      208.72      144.88      6.39 o 
   3   0  12      113.44       77.21      7.88 o 
   4   0  12      207.26      208.17     12.77 o 
   5   0  12        1.78        3.15      2.32 o 
   6   0  12       55.74       56.73      7.05 o 
   7   0  12       30.31       44.04      7.88 o 
  -8   1  12        1.55        4.93      2.66 o 
  -7   1  12       45.29       46.66      5.67 o 
  -6   1  12       42.41       43.21      5.26 o 
  -5   1  12        3.04        4.25      1.83 o 
  -4   1  12        0.76        1.39      1.82 o 
  -3   1  12       90.68       81.62      5.34 o 
  -2   1  12     3868.08     4120.75     37.36 o 
  -1   1  12      232.06      236.61      6.40 o 
   0   1  12       22.74       30.42      2.59 o 
   1   1  12      500.21      475.34     29.80 o 
   2   1  12       15.43       15.18      1.89 o 
   3   1  12        7.12       13.93      2.26 o 
   4   1  12       95.62      102.37      6.48 o 
   5   1  12      216.00      208.04      9.35 o 
   6   1  12      110.30      117.14      7.30 o 
   7   1  12        0.00        2.89      1.76 o 
  -8   2  12        3.30        1.35      2.27 o 
  -7   2  12        9.17        9.23      2.93 o 
  -6   2  12       97.19       94.19     12.98 o 
  -5   2  12       20.32       20.14      3.56 o 
  -4   2  12        8.86        7.05      2.46 o 
  -3   2  12      460.66      475.22     12.31 o 
  -2   2  12      405.38      423.28     14.26 o 
  -1   2  12      138.64      137.11      4.15 o 
   0   2  12      199.51      183.08      6.74 o 
   1   2  12      340.26      329.00     18.64 o 
   2   2  12      638.19      547.97     20.74 o 
   3   2  12      343.74      293.33      8.00 o 
   4   2  12       31.74       30.40      4.46 o 
   5   2  12        1.61        3.37      2.14 o 
   6   2  12       26.85       32.69      4.58 o 
   7   2  12       18.92       16.69      3.64 o 
  -8   3  12        0.04        1.40      2.09 o 
  -7   3  12       29.78       37.36      5.18 o 
  -6   3  12       24.15       19.00      3.74 o 
  -5   3  12       23.91       16.74      3.31 o 
  -4   3  12      121.71      111.36      6.33 o 
  -3   3  12       13.93       14.17      2.87 o 
  -2   3  12      330.89      355.03     10.31 o 
  -1   3  12        8.80       10.43      1.47 o 
   0   3  12       48.92       45.26      2.61 o 
   1   3  12       22.29       27.91      2.92 o 
   2   3  12       30.84       28.72      3.12 o 
   3   3  12        0.00        1.35      1.24 o 
   4   3  12       26.66       27.58      3.27 o 
   5   3  12        7.00        5.41      2.19 o 
   6   3  12      125.17      118.89      7.45 o 
   7   3  12       34.48       49.96      6.04 o 
  -8   4  12        1.14        1.78      1.59 o 
  -7   4  12        1.26        1.73      2.07 o 
  -6   4  12       11.15       11.32      2.79 o 
  -5   4  12        0.00        1.49      1.83 o 
  -4   4  12       10.55       13.58      2.94 o 
  -3   4  12      139.90      138.64      6.88 o 
  -2   4  12        9.48       11.33      1.86 o 
  -1   4  12       14.34       16.48      1.86 o 
   0   4  12        2.13        4.57      1.13 o 
   1   4  12       94.69       87.20      4.19 o 
   2   4  12        2.91        3.11      1.59 o 
   3   4  12      101.79       81.07      4.44 o 
   4   4  12       27.28       30.20      3.45 o 
   5   4  12        9.69       10.89      4.19 o 
   6   4  12       38.27       42.37      5.41 o 
   7   4  12        3.92       -1.44      3.40 o 
  -8   5  12       13.70       12.86      2.67 o 
  -7   5  12        2.32        4.65      1.84 o 
  -6   5  12        0.27        1.66      2.01 o 
  -5   5  12        2.30        2.74      1.87 o 
  -4   5  12       21.84       22.63      3.68 o 
  -3   5  12       72.70       70.63      4.99 o 
  -2   5  12        3.94        6.90      1.47 o 
  -1   5  12      198.40      184.75      4.96 o 
   0   5  12       11.72       11.86      1.68 o 
   1   5  12        6.82        4.93      1.55 o 
   2   5  12      227.63      193.13      6.61 o 
   3   5  12        0.54        1.07      1.32 o 
   4   5  12       30.57       27.33      4.29 o 
   5   5  12       24.21       32.59      4.42 o 
   6   5  12        6.47       10.95      4.35 o 
   7   5  12       31.10       37.90      5.37 o 
  -8   6  12        1.71        5.71      1.99 o 
  -7   6  12        5.67       12.88      3.26 o 
  -6   6  12       20.36       23.97      3.96 o 
  -5   6  12      167.17      140.84      7.56 o 
  -4   6  12       36.06       45.00      4.86 o 
  -3   6  12       37.92       50.38      4.60 o 
  -2   6  12       62.46       61.59      3.60 o 
  -1   6  12        1.48        3.06      1.25 o 
   0   6  12       58.10       51.68      3.36 o 
   1   6  12       27.15       25.43      2.93 o 
   2   6  12        0.60        1.02      1.44 o 
   3   6  12       25.87       24.74      3.14 o 
   4   6  12       62.61       65.04      4.25 o 
   5   6  12       60.33       65.08      4.50 o 
   6   6  12        2.66        8.67      2.52 o 
   7   6  12        5.86        8.54      6.05 o 
  -8   7  12        0.81        5.68      2.56 o 
  -7   7  12        0.00        2.69      2.01 o 
  -6   7  12       46.81       39.50      6.34 o 
  -5   7  12        5.96        5.35      2.70 o 
  -4   7  12        6.72        7.00      2.43 o 
  -3   7  12      235.05      237.11      9.16 o 
  -2   7  12      119.31      112.01      4.82 o 
  -1   7  12      425.82      421.12     16.90 o 
   0   7  12        5.78        5.60      2.17 o 
   1   7  12       22.90       20.48      2.90 o 
   2   7  12       71.54       54.18      3.78 o 
   3   7  12        0.02        0.97      1.37 o 
   4   7  12       24.29       28.75      3.45 o 
   5   7  12      142.29      146.85      6.58 o 
   6   7  12        1.95        4.03      2.31 o 
  -7   8  12       41.55       42.03      5.63 o 
  -6   8  12        6.23        3.27      2.25 o 
  -5   8  12        0.05        2.05      1.66 o 
  -4   8  12       22.09       30.29      4.39 o 
  -3   8  12       41.46       42.44      6.01 o 
  -2   8  12        1.03        1.70      1.19 o 
  -1   8  12       24.99       29.76      3.07 o 
   0   8  12       27.83       29.87      3.22 o 
   1   8  12        8.73        7.21      1.88 o 
   2   8  12       64.35       57.43      4.90 o 
   3   8  12       89.64       76.20      4.66 o 
   4   8  12        5.03        9.81      2.08 o 
   5   8  12       20.24       26.15      3.50 o 
   6   8  12       19.30       22.28      3.81 o 
  -7   9  12        3.43        5.26      2.58 o 
  -6   9  12        2.35        1.12      1.75 o 
  -5   9  12        0.07        2.94      1.95 o 
  -4   9  12       45.68       47.20      5.19 o 
  -3   9  12       86.28       88.90      5.77 o 
  -2   9  12        8.74       13.37      2.22 o 
  -1   9  12      293.09      282.25     10.08 o 
   0   9  12       10.43       13.14      2.41 o 
   1   9  12       52.88       53.17      4.30 o 
   2   9  12        6.19        8.19      2.02 o 
   3   9  12       52.99       50.97      4.52 o 
   4   9  12       35.26       35.24      4.00 o 
   5   9  12       33.56       31.90      3.85 o 
   6   9  12       17.62       25.37      3.94 o 
  -7  10  12        0.36        3.70      2.26 o 
  -6  10  12       51.40       49.74      5.83 o 
  -5  10  12        0.62        2.68      1.78 o 
  -4  10  12        3.95        5.90      2.37 o 
  -3  10  12       16.02       20.56      3.62 o 
  -2  10  12      338.61      322.25     10.92 o 
  -1  10  12      307.45      282.14     10.37 o 
   0  10  12       14.58       14.85      2.63 o 
   1  10  12       26.62       23.46      3.42 o 
   2  10  12       10.18       13.18      2.57 o 
   3  10  12      125.10      117.42      5.92 o 
   4  10  12       32.48       38.58      4.22 o 
   5  10  12       28.78       35.96      4.23 o 
   6  10  12        0.08        1.25      1.44 o 
  -6  11  12       40.54       56.33      6.23 o 
  -5  11  12        8.27       16.81      3.66 o 
  -4  11  12      145.09      134.87      7.55 o 
  -3  11  12       94.90       94.86      6.18 o 
  -2  11  12       70.56       71.24      5.54 o 
  -1  11  12       54.42       51.37      5.50 o 
   0  11  12       93.34       97.35      5.17 o 
   1  11  12        0.00        3.27      1.60 o 
   2  11  12        6.87        7.63      2.15 o 
   3  11  12      154.84      127.05      6.27 o 
   4  11  12       36.23       45.37      4.57 o 
   5  11  12        1.70        2.08      1.66 o 
  -6  12  12        0.01        2.29      2.30 o 
  -5  12  12       64.88       54.27      6.00 o 
  -4  12  12       19.72       23.05      3.98 o 
  -3  12  12       41.66       40.47      7.30 o 
  -2  12  12        9.06        9.75      2.98 o 
  -1  12  12       46.18       46.24      5.48 o 
   0  12  12       19.61       27.90      3.55 o 
   1  12  12        0.31       -0.46      1.61 o 
   2  12  12        8.10        8.77      2.35 o 
   3  12  12        4.85        8.53      2.39 o 
   4  12  12       51.65       55.30      5.19 o 
   5  12  12        0.02        2.28      1.75 o 
  -5  13  12        0.42        1.16      1.79 o 
  -4  13  12        7.14       10.99      2.95 o 
  -3  13  12        0.07        5.31      3.65 o 
  -2  13  12        0.89        3.19      2.31 o 
  -1  13  12       22.36       29.14      4.52 o 
   0  13  12        6.62        6.76      2.04 o 
   1  13  12        0.03        3.49      1.90 o 
   2  13  12        0.73       -0.64      1.37 o 
   3  13  12        7.43       10.27      2.47 o 
   4  13  12        0.81        1.71      2.69 o 
  -5  14  12        7.44        8.67      3.01 o 
  -4  14  12        0.71        5.56      3.73 o 
  -3  14  12        2.57        4.40      3.48 o 
  -2  14  12        7.54       12.95      3.49 o 
  -1  14  12        0.78       -0.07      2.18 o 
   0  14  12       18.03       23.80      3.48 o 
   1  14  12        0.06        1.95      1.73 o 
   2  14  12        0.38        0.79      1.49 o 
   3  14  12        0.30        1.99      2.33 o 
   4  14  12        9.72       13.18      3.20 o 
  -4  15  12       20.09       20.40      6.05 o 
  -3  15  12        2.72        8.38      4.73 o 
  -2  15  12        1.75        4.46      2.62 o 
  -1  15  12        0.55        1.32      2.06 o 
   0  15  12       11.19       11.27      2.64 o 
   1  15  12       27.44       29.73      5.68 o 
   2  15  12       16.05       17.29      3.24 o 
   3  15  12        2.19        7.24      2.30 o 
  -3  16  12       14.19       18.25      5.81 o 
  -2  16  12        0.91        2.34      2.82 o 
  -1  16  12       33.33       38.05      5.78 o 
   0  16  12       14.22       17.00      3.13 o 
   1  16  12        8.72        8.94      2.69 o 
   2  16  12        4.18        9.40      2.68 o 
  -1  17  12        6.68       12.43      3.77 o 
   0  17  12       26.82       36.77      5.65 o 
  -8   1  13        1.34        1.96      2.34 o 
  -7   1  13       11.92       12.99      3.40 o 
  -6   1  13        7.19        7.77      4.60 o 
  -5   1  13        0.08       -0.17      1.52 o 
  -4   1  13       18.07       24.40      3.72 o 
  -3   1  13      125.40      123.27      6.66 o 
  -2   1  13        2.34        2.53      1.64 o 
  -1   1  13       30.63       24.10      2.27 o 
   0   1  13      227.57      227.95      8.54 o 
   1   1  13       12.62       18.00      2.05 o 
   2   1  13        0.31        3.25      1.38 o 
   3   1  13       19.48       24.76      3.93 o 
   4   1  13       72.98       72.89      6.10 o 
   5   1  13       35.27       43.23      5.42 o 
   6   1  13        0.01        3.68      3.15 o 
   7   1  13        8.23       11.83      2.96 o 
  -8   2  13        1.03        0.56      2.26 o 
  -7   2  13       14.09       14.86      3.87 o 
  -6   2  13       14.88       13.97      2.99 o 
  -5   2  13       39.70       36.20      4.77 o 
  -4   2  13       97.90      100.21      6.15 o 
  -3   2  13      234.04      229.37      9.00 o 
  -2   2  13      130.33      129.34      6.62 o 
  -1   2  13      372.70      346.53     19.74 o 
   0   2  13       76.67       74.39      3.82 o 
   1   2  13      231.75      219.58     10.55 o 
   2   2  13        5.16        3.45      1.41 o 
   3   2  13       12.12        8.12      1.79 o 
   4   2  13       17.80       23.73      3.98 o 
   5   2  13        0.43        1.59      1.71 o 
   6   2  13      126.88      140.46      8.38 o 
   7   2  13        1.54        6.22      3.32 o 
  -8   3  13        1.44        3.04      2.57 o 
  -7   3  13       57.41       47.84      5.86 o 
  -6   3  13       22.89       21.63      4.12 o 
  -5   3  13        7.16       10.99      2.81 o 
  -4   3  13        3.11        6.07      2.18 o 
  -3   3  13      149.07      143.17      7.15 o 
  -2   3  13       51.65       52.51      4.66 o 
  -1   3  13      305.87      310.07     11.74 o 
   0   3  13      157.83      148.19      7.71 o 
   1   3  13      502.87      430.33     17.06 o 
   2   3  13       72.69       62.63      4.38 o 
   3   3  13      100.47       97.96      4.95 o 
   4   3  13       16.20       11.36      4.11 o 
   5   3  13      135.78      138.56      8.05 o 
   6   3  13        0.42        5.72      2.70 o 
  -8   4  13        0.01        2.34      1.72 o 
  -7   4  13       21.48       27.90      4.66 o 
  -6   4  13       31.02       37.59      5.18 o 
  -5   4  13        0.32        2.18      1.71 o 
  -4   4  13        1.15        0.15      1.46 o 
  -3   4  13      240.81      252.03      9.47 o 
  -2   4  13      504.55      517.62     13.13 o 
  -1   4  13        0.60        3.03      1.03 o 
   0   4  13        1.40        3.45      1.07 o 
   1   4  13      188.78      183.17      6.41 o 
   2   4  13      169.26      148.25      5.97 o 
   3   4  13        8.56        5.54      2.03 o 
   4   4  13       74.90       78.38      4.64 o 
   5   4  13        0.01        0.86      1.64 o 
   6   4  13       14.07       24.61      4.40 o 
  -8   5  13        1.21        5.22      3.82 o 
  -7   5  13       98.80       96.40      7.12 o 
  -6   5  13        0.62        4.10      2.16 o 
  -5   5  13       48.10       45.42      5.39 o 
  -4   5  13        7.44        6.33      4.15 o 
  -3   5  13        5.64        5.41      2.86 o 
  -2   5  13      135.56      135.82      6.80 o 
  -1   5  13       11.56       12.79      2.20 o 
   0   5  13       64.15       62.09      3.72 o 
   1   5  13      150.86      131.18      5.55 o 
   2   5  13      261.89      212.72      7.21 o 
   3   5  13       17.07       12.44      2.44 o 
   4   5  13       41.51       33.89      3.66 o 
   5   5  13        4.98        5.79      2.53 o 
   6   5  13        6.58        8.40      2.81 o 
  -7   6  13       14.47       12.98      3.34 o 
  -6   6  13        1.01        4.08      2.25 o 
  -5   6  13       11.00       14.25      3.28 o 
  -4   6  13       19.15       22.68      3.96 o 
  -3   6  13      143.55      148.53      7.52 o 
  -2   6  13       85.13       84.92      8.50 o 
  -1   6  13       27.10       27.01      2.91 o 
   0   6  13      192.34      170.00      6.12 o 
   1   6  13       27.81       25.33      3.16 o 
   2   6  13      360.18      300.63      8.67 o 
   3   6  13       28.11       31.03      3.62 o 
   4   6  13       15.85       14.87      2.68 o 
   5   6  13        2.89        2.34      1.54 o 
   6   6  13        3.45        3.79      2.82 o 
  -7   7  13        4.37       12.65      3.40 o 
  -6   7  13        1.33        4.22      2.36 o 
  -5   7  13        3.33        3.01      1.84 o 
  -4   7  13        4.58        4.08      1.97 o 
  -3   7  13       36.02       27.84      4.11 o 
  -2   7  13       44.76       47.57      4.48 o 
  -1   7  13        1.43        2.33      1.95 o 
   0   7  13       51.13       54.84      4.72 o 
   1   7  13        0.10        0.54      1.32 o 
   2   7  13       11.22       14.99      2.68 o 
   3   7  13       11.26       11.04      2.39 o 
   4   7  13        8.36        5.15      1.90 o 
   5   7  13       52.49       49.65      4.72 o 
   6   7  13        8.97       13.21      3.34 o 
  -7   8  13       28.91       40.15      5.49 o 
  -6   8  13        3.01        4.24      2.34 o 
  -5   8  13        4.99        7.08      3.19 o 
  -4   8  13        2.42        4.20      4.35 o 
  -3   8  13        0.44        2.37      1.77 o 
  -2   8  13      104.88      115.08      6.43 o 
  -1   8  13        0.20        0.56      3.07 o 
   0   8  13       34.66       37.20      3.69 o 
   1   8  13       37.65       37.01      3.77 o 
   2   8  13        2.33        3.76      2.31 o 
   3   8  13       21.89       26.69      3.57 o 
   4   8  13       61.69       66.86      4.76 o 
   5   8  13       72.88       82.99      5.26 o 
   6   8  13        0.17       -1.99      2.49 o 
  -7   9  13        4.96        8.46      5.06 o 
  -6   9  13       19.48       27.86      4.64 o 
  -5   9  13        7.72        5.06      2.19 o 
  -4   9  13      110.44      117.83      7.08 o 
  -3   9  13       54.21       60.78      5.04 o 
  -2   9  13        0.25       -1.55      1.55 o 
  -1   9  13       54.98       55.35      5.51 o 
   0   9  13        3.08        3.92      2.05 o 
   1   9  13       13.40       12.13      2.41 o 
   2   9  13        4.02        5.31      1.86 o 
   3   9  13        0.37        2.16      1.53 o 
   4   9  13        0.31        0.56      1.42 o 
   5   9  13        0.02       -1.34      1.47 o 
  -6  10  13        3.49        4.64      2.43 o 
  -5  10  13        0.60        2.77      3.44 o 
  -4  10  13        0.71        1.99      3.94 o 
  -3  10  13        1.42        4.23      2.10 o 
  -2  10  13        2.18        4.60      2.47 o 
  -1  10  13       32.89       33.99      4.78 o 
   0  10  13       22.89       25.21      3.26 o 
   1  10  13       34.15       36.61      4.74 o 
   2  10  13       16.11       20.47      3.13 o 
   3  10  13        7.87       13.24      2.65 o 
   4  10  13        6.76        9.11      2.38 o 
   5  10  13        3.02        1.29      1.50 o 
  -6  11  13        8.15       12.98      5.18 o 
  -5  11  13       35.55       48.43      5.92 o 
  -4  11  13       49.09       54.81      5.92 o 
  -3  11  13      131.85      123.82     10.86 o 
  -2  11  13      192.78      183.44      8.78 o 
  -1  11  13      102.56       95.42      9.79 o 
   0  11  13        7.00        8.15      2.17 o 
   1  11  13        4.18        2.08      1.61 o 
   2  11  13       64.35       76.86      4.89 o 
   3  11  13       27.39       25.27      3.62 o 
   4  11  13        0.49        1.74      1.74 o 
   5  11  13        1.56        7.13      3.32 o 
  -5  12  13       27.78       35.37      5.85 o 
  -4  12  13       60.90       64.42      5.80 o 
  -3  12  13        1.54        1.74      2.82 o 
  -2  12  13        6.55       11.90      3.25 o 
  -1  12  13        6.83       10.19      5.14 o 
   0  12  13      200.89      176.83      7.19 o 
   1  12  13      131.85      126.99      6.20 o 
   2  12  13        3.48        7.50      2.07 o 
   3  12  13        0.95        2.63      1.79 o 
   4  12  13        9.27       10.53      2.49 o 
  -5  13  13        0.59        2.54      4.52 o 
  -4  13  13        1.21        2.57      3.32 o 
  -3  13  13        0.43        1.00      2.90 o 
  -2  13  13        5.35        5.58      2.51 o 
  -1  13  13       44.47       46.65      5.74 o 
   0  13  13       30.04       24.88      3.46 o 
   1  13  13       57.05       56.89      4.77 o 
   2  13  13        0.84        2.28      1.76 o 
   3  13  13        5.43       11.15      2.74 o 
  -4  14  13        1.65        4.23      3.82 o 
  -3  14  13       41.58       46.61      8.54 o 
  -2  14  13        4.61        5.86      2.84 o 
  -1  14  13        0.04       -0.42      2.28 o 
   0  14  13       29.20       27.50      4.89 o 
   1  14  13       13.84       18.75      3.18 o 
   2  14  13        0.24        1.90      1.88 o 
   3  14  13        0.26       -0.17      1.72 o 
  -3  15  13        1.66        1.00      3.40 o 
  -2  15  13        1.11        2.25      2.73 o 
  -1  15  13        8.87       11.22      3.57 o 
   0  15  13        5.32       10.74      4.06 o 
   1  15  13        6.49        9.13      2.62 o 
   2  15  13        7.45       10.33      3.27 o 
  -1  16  13        9.74       13.87      3.77 o 
   0  16  13       11.16       11.27      3.54 o 
  -7   0  14        3.35       -0.17      3.15 o 
  -6   0  14       15.96       20.90      5.97 o 
  -5   0  14        0.65        0.50      1.99 o 
  -4   0  14        0.04        2.07      2.32 o 
  -3   0  14      303.76      284.30     14.68 o 
  -2   0  14       75.76       89.16      8.13 o 
  -1   0  14        2.32        7.05      2.99 o 
   0   0  14        7.74        6.37      2.65 o 
   1   0  14       61.86       57.13      4.56 o 
   2   0  14      115.35      120.79      6.29 o 
   3   0  14      144.42      139.42     10.95 o 
   4   0  14      158.26      133.69     10.95 o 
   5   0  14      124.86      117.77     10.86 o 
   6   0  14       24.80       39.48      7.80 o 
  -7   1  14        3.00       -0.15      2.65 o 
  -6   1  14       22.91       39.81      5.39 o 
  -5   1  14        5.49        7.63      2.42 o 
  -4   1  14        6.41        4.82      1.98 o 
  -3   1  14        0.94        3.48      1.77 o 
  -2   1  14       14.35       13.05      2.84 o 
  -1   1  14        0.79        0.94      1.16 o 
   0   1  14        1.40        4.61      1.20 o 
   1   1  14        4.98        5.36      1.32 o 
   2   1  14      104.55       77.52      6.05 o 
   3   1  14       19.67       19.82      6.39 o 
   4   1  14        2.00        3.88      2.02 o 
   5   1  14        0.10        3.48      2.53 o 
   6   1  14        1.02        4.82      2.45 o 
  -7   2  14        0.01        5.89      2.52 o 
  -6   2  14        0.56        0.43      1.93 o 
  -5   2  14        2.25        4.48      2.86 o 
  -4   2  14      117.73      123.31      7.18 o 
  -3   2  14      241.39      249.53      9.76 o 
  -2   2  14        0.00        0.00      1.35 o 
  -1   2  14      330.49      320.92     10.53 o 
   0   2  14       81.63       74.84      3.51 o 
   1   2  14      194.13      189.21      6.55 o 
   2   2  14        0.01        2.22      1.33 o 
   3   2  14       50.65       49.23      5.42 o 
   4   2  14       11.86        8.63      2.65 o 
   5   2  14      161.23      174.31      9.41 o 
   6   2  14       22.97       36.25      5.42 o 
  -7   3  14        4.53        6.64      2.61 o 
  -6   3  14       32.11       26.75      4.37 o 
  -5   3  14        6.87        3.19      1.92 o 
  -4   3  14       44.49       44.49      5.19 o 
  -3   3  14       32.85       46.88      5.39 o 
  -2   3  14       17.05       15.90      3.15 o 
  -1   3  14      376.09      352.75     26.45 o 
   0   3  14        4.09        4.56      1.31 o 
   1   3  14       37.05       36.76      3.62 o 
   2   3  14        0.69        3.10      1.53 o 
   3   3  14       18.38       19.25      2.84 o 
   4   3  14        9.49        9.98      3.15 o 
   5   3  14       22.38       33.53      5.20 o 
   6   3  14       18.60       20.36      4.06 o 
  -7   4  14        0.55        2.04      2.24 o 
  -6   4  14        2.52        5.55      2.35 o 
  -5   4  14        3.62        3.77      1.99 o 
  -4   4  14        9.35       12.59      2.90 o 
  -3   4  14       53.62       49.32      5.18 o 
  -2   4  14       70.15       65.99      4.96 o 
  -1   4  14        1.14        2.63      1.40 o 
   0   4  14        0.01        1.69      1.11 o 
   1   4  14      273.46      230.30      7.44 o 
   2   4  14        0.45        2.28      1.51 o 
   3   4  14        4.84        5.23      1.76 o 
   4   4  14        7.33        9.28      2.91 o 
   5   4  14       33.42       33.37      5.40 o 
   6   4  14        0.01       -1.24      1.63 o 
  -7   5  14        0.69        1.10      1.85 o 
  -6   5  14        6.01        4.23      2.18 o 
  -5   5  14        3.62        3.80      1.81 o 
  -4   5  14       15.24       21.82      3.84 o 
  -3   5  14       81.24       86.75      5.86 o 
  -2   5  14       10.83        9.89      2.63 o 
  -1   5  14       11.50       10.99      2.10 o 
   0   5  14       46.01       44.87      3.87 o 
   1   5  14       33.50       32.32      3.56 o 
   2   5  14        1.84        1.66      1.39 o 
   3   5  14       12.46        9.90      2.19 o 
   4   5  14       12.18       10.52      2.39 o 
   5   5  14        0.70        4.40      2.40 o 
   6   5  14        0.78        0.62      2.70 o 
  -7   6  14        7.20       10.86      3.19 o 
  -6   6  14       27.72       40.27      5.42 o 
  -5   6  14        1.66        3.66      1.93 o 
  -4   6  14       75.52       75.72      5.72 o 
  -3   6  14       42.62       48.20      5.26 o 
  -2   6  14       10.39       16.23      3.61 o 
  -1   6  14       21.88       26.30      3.07 o 
   0   6  14      111.58      102.26      5.18 o 
   1   6  14       92.72       84.75      4.73 o 
   2   6  14       36.59       37.13      3.91 o 
   3   6  14       39.64       37.26      4.05 o 
   4   6  14       28.41       32.84      3.96 o 
   5   6  14       16.07       19.21      4.60 o 
  -7   7  14        6.92       11.85      4.73 o 
  -6   7  14        3.30       12.33      3.19 o 
  -5   7  14       23.92       34.06      4.91 o 
  -4   7  14        3.87        5.78      2.28 o 
  -3   7  14       10.28       13.78      3.09 o 
  -2   7  14       29.10       31.57      6.68 o 
  -1   7  14        0.01        1.23      1.82 o 
   0   7  14       82.72       78.16      5.66 o 
   1   7  14       82.96       74.22      4.53 o 
   2   7  14        0.00        1.77      1.53 o 
   3   7  14       25.49       26.99      3.55 o 
   4   7  14       24.88       29.67      3.76 o 
   5   7  14       87.02       95.20      5.64 o 
  -6   8  14        4.02        8.08      2.74 o 
  -5   8  14        0.01        2.78      1.93 o 
  -4   8  14       24.71       23.66      4.02 o 
  -3   8  14        0.02        1.89      1.75 o 
  -2   8  14        0.94        2.16      2.82 o 
  -1   8  14       21.45       19.36      3.60 o 
   0   8  14        9.28        9.33      2.11 o 
   1   8  14       26.70       29.28      3.52 o 
   2   8  14        0.00        0.01      1.59 o 
   3   8  14       24.19       25.83      3.53 o 
   4   8  14      106.20      105.59      5.97 o 
   5   8  14        9.92        6.78      2.05 o 
  -6   9  14       22.27       30.50      4.87 o 
  -5   9  14       13.07       14.65      3.30 o 
  -4   9  14       59.71       62.30      6.16 o 
  -3   9  14       29.27       28.06      4.32 o 
  -2   9  14       21.74       24.13      6.05 o 
  -1   9  14       15.79       22.66      3.99 o 
   0   9  14       33.65       34.43      3.85 o 
   1   9  14       28.45       37.19      4.02 o 
   2   9  14       24.70       19.24      3.10 o 
   3   9  14        3.85        2.78      1.75 o 
   4   9  14        4.40        8.72      2.41 o 
   5   9  14       11.51       12.49      3.40 o 
  -6  10  14        1.60        1.91      2.35 o 
  -5  10  14        3.22       -0.93      1.91 o 
  -4  10  14      111.11      119.12      7.32 o 
  -3  10  14       67.82       62.62      9.29 o 
  -2  10  14        5.63        5.14      3.73 o 
  -1  10  14        6.36       12.47      3.98 o 
   0  10  14        0.25        1.99      1.86 o 
   1  10  14        6.24        2.92      1.72 o 
   2  10  14        2.56        3.94      1.70 o 
   3  10  14       40.47       43.13      4.61 o 
   4  10  14       56.38       56.53      5.27 o 
  -5  11  14        0.09        2.99      2.53 o 
  -4  11  14        9.71       13.90      3.90 o 
  -3  11  14      170.58      149.53     12.44 o 
  -2  11  14        4.82       10.86      4.15 o 
  -1  11  14        2.59        4.05      2.64 o 
   0  11  14        1.87        2.17      2.01 o 
   1  11  14       27.09       30.18      3.86 o 
   2  11  14       23.88       23.73      3.49 o 
   3  11  14        0.74        1.23      1.69 o 
   4  11  14       40.71       56.20      5.35 o 
  -5  12  14       43.60       35.74      5.25 o 
  -4  12  14        8.59        7.55      4.64 o 
  -3  12  14        1.26        2.57      3.73 o 
  -2  12  14        0.94        2.16      3.57 o 
  -1  12  14        3.97        4.70      2.58 o 
   0  12  14       13.13       12.88      3.55 o 
   1  12  14       11.99       12.84      2.67 o 
   2  12  14       71.84       77.22      5.15 o 
   3  12  14        0.23        2.53      1.78 o 
  -4  13  14        0.19        0.25      2.90 o 
  -3  13  14       69.06       75.97      9.21 o 
  -2  13  14       33.47       29.86      7.05 o 
  -1  13  14       16.07       15.73      3.90 o 
   0  13  14        0.58        0.19      2.16 o 
   1  13  14        0.06        2.78      1.77 o 
   2  13  14       50.07       61.56      5.53 o 
  -3  14  14        2.74        2.99      3.90 o 
  -2  14  14        6.98        6.14      3.73 o 
  -1  14  14        9.35        8.46      3.61 o 
   0  14  14       10.20       19.26      4.24 o 
   1  14  14        0.04        1.11      1.87 o 
  -7   1  15        0.38        0.46      2.28 o 
  -6   1  15        0.38        2.51      2.31 o 
  -5   1  15        0.19        3.16      1.76 o 
  -4   1  15        1.06        2.35      1.61 o 
  -3   1  15        0.02        2.53      1.89 o 
  -2   1  15      149.94      145.35      7.48 o 
  -1   1  15       42.50       48.83      4.57 o 
   0   1  15       25.06       23.04      2.56 o 
   1   1  15        0.83       -0.60      0.99 o 
   2   1  15       18.82       16.88      2.71 o 
   3   1  15       10.13       13.84      3.29 o 
   4   1  15       20.17       24.83      4.54 o 
   5   1  15      159.44      181.98      9.87 o 
  -7   2  15       12.28       19.87      4.05 o 
  -6   2  15        3.05        5.65      2.56 o 
  -5   2  15       28.52       34.19      4.86 o 
  -4   2  15        4.87        4.52      1.95 o 
  -3   2  15      154.57      151.69      7.87 o 
  -2   2  15      122.07      110.35      6.64 o 
  -1   2  15      100.88      102.46      9.79 o 
   0   2  15       62.92       65.56      4.94 o 
   1   2  15       19.84       21.75      2.97 o 
   2   2  15       16.09       18.14      2.77 o 
   3   2  15        0.28        1.57      2.03 o 
   4   2  15       92.79       88.55      8.09 o 
   5   2  15        7.39        8.01      3.28 o 
  -7   3  15       14.20       20.17      4.22 o 
  -6   3  15        4.86        3.93      3.28 o 
  -5   3  15        0.77        2.80      2.07 o 
  -4   3  15        4.46        6.24      2.15 o 
  -3   3  15        1.57        6.91      2.28 o 
  -2   3  15       76.81       70.19      5.35 o 
  -1   3  15      322.36      320.97     26.33 o 
   0   3  15        1.55        2.10      1.18 o 
   1   3  15        2.89        2.07      1.38 o 
   2   3  15        0.04       -0.32      1.26 o 
   3   3  15       12.26       12.32      3.28 o 
   4   3  15        9.99        7.20      4.11 o 
   5   3  15       53.14       58.69      6.74 o 
  -7   4  15       12.62       23.30      6.39 o 
  -6   4  15       68.30       72.84      6.16 o 
  -5   4  15       18.22       25.57      4.41 o 
  -4   4  15        3.89        3.24      1.79 o 
  -3   4  15        3.14        5.01      2.04 o 
  -2   4  15        1.62        3.09      1.76 o 
  -1   4  15       56.96       66.32      5.09 o 
   0   4  15       13.31       13.17      2.46 o 
   1   4  15       20.33       18.98      2.88 o 
   2   4  15        5.98        9.64      2.10 o 
   3   4  15        0.11       -0.11      1.35 o 
   4   4  15       13.98       11.93      3.30 o 
   5   4  15        0.01        0.39      2.19 o 
  -6   5  15        0.62        3.58      2.29 o 
  -5   5  15        1.78        3.54      1.97 o 
  -4   5  15        0.00        2.62      2.04 o 
  -3   5  15        0.56        2.01      1.66 o 
  -2   5  15        3.33        5.84      2.05 o 
  -1   5  15       87.77       86.79      5.70 o 
   0   5  15       29.49       30.69      3.52 o 
   1   5  15      101.59       93.72      5.08 o 
   2   5  15       25.63       23.54      3.85 o 
   3   5  15       34.13       36.06      4.83 o 
   4   5  15       37.77       39.16      5.62 o 
   5   5  15       67.36       74.18      6.44 o 
  -6   6  15        0.53       -1.44      1.84 o 
  -5   6  15        5.87        7.21      2.44 o 
  -4   6  15       72.74       68.80      7.34 o 
  -3   6  15        5.92        6.45      2.21 o 
  -2   6  15       64.62       67.84      5.20 o 
  -1   6  15        1.03        6.14      3.07 o 
   0   6  15       96.45       85.28      5.98 o 
   1   6  15       17.14       21.36      3.10 o 
   2   6  15       27.24       21.29      3.01 o 
   3   6  15       28.81       22.76      3.29 o 
   4   6  15       23.41       31.42      3.94 o 
   5   6  15       28.40       32.72      5.36 o 
  -6   7  15        3.85        8.23      2.94 o 
  -5   7  15        0.95        2.29      1.92 o 
  -4   7  15        4.81       10.90      2.83 o 
  -3   7  15       30.39       28.33      4.30 o 
  -2   7  15       15.46       22.59      3.61 o 
  -1   7  15       17.26       17.46      3.39 o 
   0   7  15       30.16       26.67      4.21 o 
   1   7  15        4.07        5.16      2.08 o 
   2   7  15        7.04        9.73      2.27 o 
   3   7  15       39.43       36.73      4.29 o 
   4   7  15       19.60       20.30      3.41 o 
  -6   8  15        4.35        8.48      2.70 o 
  -5   8  15        1.57        2.58      2.61 o 
  -4   8  15       56.38       61.18      6.47 o 
  -3   8  15       15.93       17.86      3.66 o 
  -2   8  15        4.14        8.38      3.40 o 
  -1   8  15        3.75        5.38      2.23 o 
   0   8  15        0.42        0.85      1.72 o 
   1   8  15        0.21        1.84      1.55 o 
   2   8  15       64.65       63.72      5.92 o 
   3   8  15      167.70      160.38      7.28 o 
   4   8  15        4.98        9.29      2.56 o 
  -5   9  15       25.17       23.91      4.40 o 
  -4   9  15        5.42        7.08      2.58 o 
  -3   9  15       88.40      103.92     10.53 o 
  -2   9  15       25.59       36.33      7.63 o 
  -1   9  15       40.68       49.71      5.66 o 
   0   9  15        0.09        1.04      1.63 o 
   1   9  15        2.10        0.84      1.49 o 
   2   9  15        0.15        2.42      1.56 o 
   3   9  15        5.24        7.66      2.41 o 
   4   9  15        8.24       15.05      2.89 o 
  -5  10  15        1.92        0.12      2.29 o 
  -4  10  15      112.93      125.43      7.78 o 
  -3  10  15       30.51       33.51      7.46 o 
  -2  10  15       11.14       14.85      5.14 o 
  -1  10  15       40.75       38.03      5.14 o 
   0  10  15       10.42       14.10      3.43 o 
   1  10  15        8.48        9.92      2.29 o 
   2  10  15        0.01        1.50      1.79 o 
   3  10  15        1.00        3.91      2.04 o 
  -4  11  15       16.29       29.53      7.05 o 
  -3  11  15        0.16        0.33      2.99 o 
  -2  11  15        7.72        4.98      3.90 o 
  -1  11  15      127.00      105.34      7.24 o 
   0  11  15       52.92       46.97      6.01 o 
   1  11  15        4.01        7.13      2.21 o 
   2  11  15       11.56       21.24      3.45 o 
   3  11  15        6.12       10.88      2.61 o 
  -3  12  15        1.44        8.38      4.64 o 
  -2  12  15       52.97       55.07      9.29 o 
  -1  12  15        3.81        5.08      3.32 o 
   0  12  15       29.14       36.04      5.47 o 
   1  12  15        0.45       -0.32      1.60 o 
   2  12  15        0.83        1.31      1.82 o 
  -2  13  15        1.55        4.06      3.73 o 
  -1  13  15        2.50        1.67      3.19 o 
   0  13  15       67.04       71.31      7.39 o 
   1  13  15        0.13        3.72      2.56 o 
  -6   0  16       21.88       26.62      6.47 o 
  -5   0  16       15.39       15.67      4.73 o 
  -4   0  16       83.96       76.63      8.46 o 
  -3   0  16        8.10       12.27      3.82 o 
  -2   0  16        1.34       11.36      4.15 o 
  -1   0  16      124.34      134.85     10.28 o 
   0   0  16        0.02        0.66      1.62 o 
   1   0  16       28.81       31.35      4.30 o 
   2   0  16        8.33       16.26      5.06 o 
   3   0  16      133.67      159.57     12.61 o 
   4   0  16        0.04        1.49      2.82 o 
  -6   1  16        0.03        2.67      2.09 o 
  -5   1  16       43.93       45.33      5.80 o 
  -4   1  16        4.22        9.58      2.61 o 
  -3   1  16       12.21       13.15      3.02 o 
  -2   1  16        4.82       10.50      2.81 o 
  -1   1  16        9.18        8.93      2.41 o 
   0   1  16       77.22       80.51      3.94 o 
   1   1  16       58.59       57.41      4.33 o 
   2   1  16       83.54       85.12      6.36 o 
   3   1  16       90.81       97.04      7.09 o 
   4   1  16       25.08       20.78      4.25 o 
  -6   2  16        0.28        0.91      1.82 o 
  -5   2  16       37.37       44.22      6.22 o 
  -4   2  16       11.45       19.88      3.72 o 
  -3   2  16      331.96      328.49     20.94 o 
  -2   2  16      339.46      318.35     11.44 o 
  -1   2  16        1.29        3.62      1.90 o 
   0   2  16        7.51        7.80      2.72 o 
   1   2  16        6.70        7.90      2.00 o 
   2   2  16        0.56        2.42      1.62 o 
   3   2  16        0.65        4.64      2.58 o 
   4   2  16       12.41       16.14      3.75 o 
  -6   3  16       18.76       20.62      4.10 o 
  -5   3  16        2.67        4.92      3.61 o 
  -4   3  16       40.54       54.99      5.98 o 
  -3   3  16       29.83       36.04      4.81 o 
  -2   3  16        7.34        6.87      2.40 o 
  -1   3  16       83.37       82.10      5.79 o 
   0   3  16        8.68       14.64      6.39 o 
   1   3  16       76.12       68.09      4.45 o 
   2   3  16       41.16       41.17      4.18 o 
   3   3  16        4.27        2.65      2.60 o 
   4   3  16        7.85       12.04      3.56 o 
  -6   4  16        1.49        6.48      2.64 o 
  -5   4  16        1.27        4.49      2.51 o 
  -4   4  16        1.26        2.32      3.28 o 
  -3   4  16       10.10        8.31      3.07 o 
  -2   4  16       10.38       15.43      3.25 o 
  -1   4  16      132.39      137.15      7.36 o 
   0   4  16       14.77       13.28      5.39 o 
   1   4  16        0.96        3.85      1.68 o 
   2   4  16        0.63        2.90      1.66 o 
   3   4  16        1.29        3.39      2.40 o 
   4   4  16        1.33        2.32      2.74 o 
  -6   5  16        0.67        4.34      3.57 o 
  -5   5  16        0.16        0.90      2.01 o 
  -4   5  16        6.94        7.21      2.22 o 
  -3   5  16       80.09       77.90      5.86 o 
  -2   5  16        5.12        8.18      2.43 o 
  -1   5  16        7.45        8.96      3.73 o 
   0   5  16       27.17       24.51      4.16 o 
   1   5  16        0.14        1.38      1.39 o 
   2   5  16       22.11       24.01      3.40 o 
   3   5  16        5.96        7.49      2.15 o 
   4   5  16        1.69        3.48      2.43 o 
  -5   6  16       14.73       23.82      4.42 o 
  -4   6  16        7.06       10.45      3.23 o 
  -3   6  16       51.62       53.23      5.13 o 
  -2   6  16       46.96       52.03      5.06 o 
  -1   6  16        2.74        5.22      2.90 o 
   0   6  16        0.10        0.33      1.67 o 
   1   6  16       10.21       11.49      2.57 o 
   2   6  16        1.65        2.88      1.82 o 
   3   6  16       25.64       27.17      3.79 o 
   4   6  16        1.27        6.33      2.79 o 
  -5   7  16        0.09       -0.45      2.07 o 
  -4   7  16       12.08       18.85      3.68 o 
  -3   7  16       13.20       17.21      3.39 o 
  -2   7  16       10.14       11.94      4.06 o 
  -1   7  16        0.60        5.56      3.15 o 
   0   7  16        0.02        2.86      1.83 o 
   1   7  16       14.22       18.72      3.05 o 
   2   7  16       49.70       56.72      5.04 o 
   3   7  16      139.95      149.08      7.12 o 
  -5   8  16        0.76        4.04      2.45 o 
  -4   8  16        0.31        2.02      1.96 o 
  -3   8  16        0.48       -0.75      2.57 o 
  -2   8  16        5.49        3.98      2.74 o 
  -1   8  16        4.19        8.96      4.06 o 
   0   8  16       74.50       80.26      6.24 o 
   1   8  16        4.49        5.07      1.97 o 
   2   8  16        0.06        5.35      2.55 o 
   3   8  16       18.56       24.67      4.68 o 
  -4   9  16       47.03       58.04      5.76 o 
  -3   9  16        9.81       14.60      5.39 o 
  -2   9  16        3.30        2.82      2.99 o 
  -1   9  16       11.02       14.26      4.89 o 
   0   9  16        2.60        4.08      2.65 o 
   1   9  16        7.52       12.79      2.60 o 
   2   9  16        0.61        5.03      2.39 o 
   3   9  16       40.27       39.74      4.61 o 
  -4  10  16       52.78       60.13      9.70 o 
  -3  10  16       21.04       20.82      6.39 o 
  -2  10  16       21.91       29.86      6.80 o 
  -1  10  16        9.48       12.52      4.56 o 
   0  10  16       49.39       54.48      6.33 o 
   1  10  16       15.23       18.73      3.71 o 
   2  10  16        9.26        9.97      2.56 o 
  -3  11  16        0.00        2.74      3.40 o 
  -2  11  16        1.12        1.66      3.23 o 
  -1  11  16        1.21        5.89      3.90 o 
   0  11  16        2.05        1.86      2.11 o 
   1  11  16       42.75       51.49      6.48 o 
  -5   1  17        1.78        3.44      2.23 o 
  -4   1  17       94.41       98.70      7.01 o 
  -3   1  17        2.04        3.55      2.03 o 
  -2   1  17        8.21       12.52      3.25 o 
  -1   1  17        0.04        3.36      1.61 o 
   0   1  17       21.95       24.33      4.31 o 
   1   1  17       17.80       20.99      3.18 o 
   2   1  17        5.25        6.73      2.90 o 
   3   1  17       72.63       80.26      6.68 o 
   4   1  17        5.33        8.83      3.34 o 
  -5   2  17        2.15        7.78      2.64 o 
  -4   2  17       24.10       40.66      5.60 o 
  -3   2  17      110.99      114.13      7.20 o 
  -2   2  17      100.44      106.35      6.82 o 
  -1   2  17        0.22        4.85      1.99 o 
   0   2  17        8.40       13.35      4.06 o 
   1   2  17        0.08       -0.44      1.35 o 
   2   2  17        0.46        1.44      2.49 o 
   3   2  17       11.77       14.77      3.54 o 
  -5   3  17        4.93        7.00      2.68 o 
  -4   3  17       46.67       47.03      5.78 o 
  -3   3  17       60.50       64.28      5.48 o 
  -2   3  17        0.77        4.34      1.87 o 
  -1   3  17       57.55       64.53      5.24 o 
   0   3  17        7.28       15.92      4.56 o 
   1   3  17       29.93       34.88      3.89 o 
   2   3  17        4.84        8.42      2.96 o 
   3   3  17        1.12        0.96      2.30 o 
  -5   4  17       36.34       49.22      6.22 o 
  -4   4  17       11.81       17.37      3.77 o 
  -3   4  17        3.63        7.04      2.82 o 
  -2   4  17       35.83       38.00      4.94 o 
  -1   4  17        1.03        4.40      2.82 o 
   0   4  17       45.94       58.39      7.13 o 
   1   4  17        1.93        3.00      1.59 o 
   2   4  17       54.25       48.46      4.75 o 
   3   4  17        0.13        3.75      2.64 o 
  -5   5  17        0.02        6.30      3.57 o 
  -4   5  17       18.92       26.91      4.63 o 
  -3   5  17       43.94       51.94      5.82 o 
  -2   5  17       23.30       32.88      4.74 o 
  -1   5  17        9.90        8.46      3.82 o 
   0   5  17       54.69       58.22      7.22 o 
   1   5  17        1.46        4.81      1.82 o 
   2   5  17        6.17        8.58      2.35 o 
   3   5  17       24.73       23.07      4.59 o 
  -4   6  17        0.36        3.58      2.05 o 
  -3   6  17       13.03       14.78      3.35 o 
  -2   6  17       26.70       30.94      6.80 o 
  -1   6  17        2.78        3.73      2.90 o 
   0   6  17       44.15       48.45      5.60 o 
   1   6  17        2.85        7.39      2.18 o 
   2   6  17       14.21       19.16      3.09 o 
   3   6  17       12.63       21.97      3.49 o 
  -4   7  17        0.42        2.90      2.23 o 
  -3   7  17        1.11        6.97      3.73 o 
  -2   7  17        3.82       10.53      4.48 o 
  -1   7  17        1.46        7.30      3.48 o 
   0   7  17        6.55        7.45      2.77 o 
   1   7  17       50.77       43.36      7.88 o 
   2   7  17       25.98       29.53      3.94 o 
  -3   8  17        8.12        7.30      3.82 o 
  -2   8  17        0.05        4.06      2.82 o 
  -1   8  17       29.31       31.02      7.22 o 
   0   8  17       11.80       15.68      3.78 o 
   1   8  17       11.24       13.38      5.02 o 
   2   8  17        0.08        5.15      2.14 o 
  -2   9  17        9.23       19.08      5.31 o 
  -1   9  17        0.22        1.24      2.74 o 
   0   9  17       17.02       23.25      4.40 o 
   1   9  17        0.24        5.50      2.68 o 
  -4   0  18        0.90        3.82      3.57 o 
  -3   0  18       34.34       45.86      8.04 o 
  -2   0  18        1.30        0.91      2.57 o 
  -1   0  18       11.97       22.31      5.39 o 
   0   0  18       14.15       18.41      4.98 o 
   1   0  18       53.49       71.66      8.46 o 
   2   0  18       19.67       26.46      6.72 o 
  -4   1  18       63.42       85.46      6.65 o 
  -3   1  18        3.01        4.53      2.94 o 
  -2   1  18        5.39        5.63      2.14 o 
  -1   1  18       50.87       65.93      5.45 o 
   0   1  18       16.24       22.89      5.72 o 
   1   1  18       22.50       26.11      4.68 o 
   2   1  18        5.06        5.90      2.96 o 
  -4   2  18       51.93       59.37      8.79 o 
  -3   2  18       13.02       16.15      3.90 o 
  -2   2  18        5.29        7.10      2.40 o 
  -1   2  18        0.07        3.26      2.78 o 
   0   2  18       11.41       18.16      5.06 o 
   1   2  18        7.08        8.46      4.40 o 
   2   2  18        1.12        1.46      2.43 o 
  -4   3  18       14.87       18.67      3.98 o 
  -3   3  18       65.26       66.13      6.16 o 
  -2   3  18       31.36       33.16      5.03 o 
  -1   3  18       36.58       46.36      8.13 o 
   0   3  18        2.28        2.65      2.57 o 
   1   3  18        0.02       -0.60      2.65 o 
   2   3  18       12.39       21.34      4.31 o 
  -3   4  18        2.60        8.09      3.40 o 
  -2   4  18        7.39        9.87      2.72 o 
  -1   4  18        3.59        1.24      2.74 o 
   0   4  18        2.91        2.82      2.90 o 
   1   4  18        0.26        1.19      1.95 o 
   2   4  18        1.11        3.69      2.73 o 
  -3   5  18        1.30        3.54      2.17 o 
  -2   5  18        6.42        5.22      3.23 o 
  -1   5  18        7.19        6.14      3.65 o 
   0   5  18       22.51       29.36      6.47 o 
   1   5  18        0.83        0.64      2.22 o 
  -2   6  18       19.86       15.26      4.56 o 
  -1   6  18        0.99        3.82      3.40 o 
   0   6  18       23.47       37.74      7.46 o 
   1   6  18       15.53       20.70      4.00 o 
  -1   7  18       15.39       19.74      5.22 o 
   0   7  18       64.80       81.69      8.96 o 
  -2   1  19        3.72        6.60      2.43 o 
  -1   1  19        2.96        7.63      3.40 o 
  -1   2  19        4.92       14.26      4.40 o 
                                                 
